# Supplementary material for: Analysis of the spike, ORF3, and nucleocapsid genes of porcine epidemic diarrhea virus circulating on Thai swine farms, 2011–2016
Source: PeerJ. 2019 Apr 30;7:e6843. doi: 10.7717/peerj.6843 (PMC6499054; doi:10.7717/peerj.6843)
Supplement: Supplemental Information 14 — Spike gene sequence with accession number of 95 PEDV strains. [file peerj-07-6843-s014.fas]

>TH/NP-156/11_(KX911490)
CATTCTTTTGTTAACATTACTGTCTCTGCGTCCTTTGGTGGTCATAGTGGTGCCAACCTT
ATTGCATCTGACACTACTATCAATGGGTTTAGTTCTTTCTGTGTTGACACTAGACAATTT
ACCATTTCACTGTTTTATAACGTTACAAACAGTTATGGTTATGTGTCTAGTTCACAGGAC
AGTAATTGCCCTTTTACCTTGCAATCTGTTAATGATTACCTGTCTTTTAGCAAATTTTGT
GTTTCTACCAGCCTTTTGGCTAGTGCCTGTACCATAGATCTTTTTGGTTACCCTGAGTTT
GGTAGTGGTGTTAAGTTCACGTCCCTTTACTTTCAATTCACAAAGGGTGAGTTGATTACT
AGCACGCCTAAACCACTTGAAGGTGTCACGGACGTTTCTTTTATGACTCTGGATGTGTGT
ACCAAGTATACTATCTATGGCTTTAAAGGTGAGGGTATCATTACCCTTACAAATTCTAGC
TTTTTGGCAGGTGTTTATTACACATCTGATTCTGGACAGTTGTTAGCTTTTAAGAATGTC
ACTAGTGGT
>TH/CB-1421/11 (KX911491)
CATTCTTTTGTTAACATTACTGTCTCTGCGTCCTTTGGTGGTCAAAGTGGTGCCAACCTT
ATTGCATCTGACACTACTATCAATGGGTTTAGTTCTTTCTGTGTTGACACTAGACAATTT
ACCATTTCACTGTTTTATAACGTTACAAACAGTTATGGTTATGTGTCTAAATCACAGGAC
AGTAATTGCCCTTTTACCTTGCAATCTGTTAATGATTACCTGTCTTTTAGCAAATTTTGT
ATTTCTACCAGCCTTTTGGCTAGTGCCTGTACCATAGATCTTTTTGGTTACCCTGAGTTT
GGTAGTGGTGTTAAGTTTACGTCCCTTTACTTTCAATTCACAAAGGGTGAGTTGATTACT
GGCACGCCTAAACCACTCGAAGGTGTTACGGACGTTTCTTTTATTACTCTGGGTGTGTGT
ACCAAGTATACTATCTATGGCTTTAAAGGTGAGGGTATTATTACCCTTACAAATTCTAGC
TTTTTGGCAGGTGTTTATTATACATCTGATTCTGGGCAGTTGTTAGCTTTTAAGAATGTC
ACTAGTGGT
>TH/CB-3553/11 (KX911492)
CATTCTTTTGTTAACATTACTGTCTCTGCGTCCTTTGGTGGTCAAAGTGGTGCCAACCTT
ATTGCATCTGACACTACTATCAATGGGTTTAGTTCTTTCTGTGTTGACACTAGACAATTT
ACCATTTCACTGTTTTATAACGTTACAAACAGTTATGGTTATGTGTCTAAATCACAGGAC
AGTAATTGCCCTTTTACCTTGCAATCTGTTAATGATTACCTGTCTTTTAGCAAATTTTGT
ATTTCTACCAGCCTTTTGGCTAGTGCCTGTACCATAGATCTTTTTGGTTACCCTGAGTTT
GGTAGTGGTGTTAAGTTTACGTCCCTTTACTTTCAATTCACAAAGGGTGAGTTGATTACT
GGCACGCCTAAACCACTCGAAGGTGTTACGGACGTTTCTTTTATTACTCTGGGTGTGTGT
ACCAAGTATACTATCTATGGCTTTAAAGGTGAGGGTATTATTACCCTTACAAATTCTAGC
TTTTTGGCAGGTGTTTATTATACATCTGATTCTGGGCAGTTGTTAGCTTTTAAGAATGTC
ACTAGTGGT
>TH/NP-795/11 (KX911493)
CATTCTTTTGTTAACATTACTGTCTCTGCATCCTTTGGTGGTCATAGTGGTGCCAACCTT
ATTGCATCTGACACTACTATCAATGGGTTTAGTTCTTTCTGTGTTGACACTAGACAATTT
ACCATTTCACTGTTTTATAACGTTACAAACAGTTATGGTTATGTGTCTAAATCACAGGAC
AGTAAGTGCCCTTTTACCTTGCAATCTGTTAATGATTACCTGTCTTTTAGCAAATTTTGT
GTTTCTACCAACCTTTTGGCTAGTGCCTGTACCATAGATCTTTTTGGTTACCCTGATTTT
GGTAGTGGTGTTAAGTTCACGTCCCTTTACTTTCAATTCACAAAGGGTGAGTTGATTACT
GGCACGCCTAAACCACTTGAAGGTGTTACGGACGTTTCTTTTATGACTCTGGATGTGTGT
ACCAAGTATACTATCTATGGCTTTAAAGGTGAGGGTGTCATTACCCTTACAAATTCTAGC
TTTTTGGCAGGTGTTTATTATACATCTGATTCTGGACAGTTGTTAGCTTTTAAGAATGTC
ACTAGTGGT
>TH/RB-833/11 (KX911494)
CATTCTTTTGTTAACATTACTGTCTCTGCATCCTTTGGTGGTCATAGTGGTGCCAATCTT
ATTGCATCTGACACTACTATCAATGGGTTTAGTTCTTTCTGTGTTGACACTAGACAATTT
ACCATTTCACTGTTTTATAACGTTACAAACAGTTATGGTTATGTGTCTAAATCACAGGAC
AGTAATTGCCCTTTTACCTTGCAATCTGTTAATGATTACCTGTCTTTTAGCAAATTTTGT
GTTTCTACCAGCCTTTTGGCTAGTGCCTGTACCATAGATCTTTTTGGTTACCCTGAGTTT
GGTAGTGGTGTTAAGTTCACGTCCCTTTACTTTCAATTCACAAAGGGTGAGTTGATTACT
GGCACGCCTAAACCACTTGAAGGTGTCACGGACGTTTCTTTTATGACTCTGGATGTGTGT
ACCACGTATACTATCTATGGCTTTAAAGGTGAGGGTATCATTACCCTTACAAATTCTAGC
TTTTTGGCAGGTGTTTATTACACATCTGATTCTGGACAGTTGTTAGCTTTTAAGAATGTC
ACTAGTGGT
>TH/RB-833.3/11 (MF139512)
CATTCTTTTGTTAACATTACTGTCTCTGCATCCTTTGGTGGTCATAGTGGTGCCAATCTT
ATTGCATCTGACACTACTATCAATGGGTTTAGTTCTTTCTGTGTTGACACTAGACAATTT
ACCATTTCACTGTTTTATAACGTTACAAACAGTTATGGTTATGTGTCTAAATCACAGGAC
AGTAATTGCCCTTTTACCTTGCAATCTGTTAATGATTACCTGTCTTTTAGCAAATTTTGT
GTTTCTACCAGCCTTTTGGCTAGTGCCTGTACCATAGATCTTTTTGGTTACCCTGAGTTT
GGTAGTGGTGTTAAGTTCACGTCCCTTTACTTTCAATTCACAAAGGGTGAGTTGATTACT
GGCACGCCTAAACCACTTGAAGGTGTCACGGACGTTTCTTTTATGACTCTGGATGTGTGT
ACCACGTATACTATCTATGGCTTTAAAGGTGAGGGTATCATTACCCTTACAAATTCTAGC
TTTTTGGCAGGTGTTTATTACACATCTGATTCTGGACAGTTGTTAGCTTTTAAGAATGTC
ACTAGTGGT
>TH/CB-KHF/11 (KX911495)
CATTCTTTTGTTAACATTACTGTCTCTGCGTCCTTTGGTGGTCATAGTGGTGCCAACCTT
ATTGCATCTGACACTACTATCAATGGGTTTAGTTTTTTCTGTGTTGACACTAGACAATTT
ACCATTTCACTGTTTTATAACGTTACAAACAGTTATGGTTATGTGTCTAACTCACAGGAC
AGTAATTGCCCTTTTACCTTGCAATCTATTAATGATTACCTGTCTTTTGGCAAGTTTTGT
GTTTCTACCAGCCTTTTGGCTAGTGCCTGTACCATAGATCTTTTTGGTTACCCTGAGTTT
GGTGGTGGTGTTAAGTTCACGTCCCTTTACTTTCAATTCACAAAGGGTGAGTTGATTACT
GGCACGCCTAAACCACTTGTAGGTGTTACGGACGTTTCTTTTATGACTCTGGATGTTTGT
ACCAAGTATACTATCTACGGCTTTAAAGGTGAGGGTATCATTACCCTTACAAATTCTAGC
TTTTTGGCAGGTGTTTATTATACATCTGATTCTGGACAGTTGTTAGCTTTTAAGAATGTC
ACTAGTGGT
>TH/RB-807.3/11 (KX911496)
CATTCTTTTGTTAACATTACTGTCTCTGCGTCCTTTGGTGGTCGTAGTGGTGCCGACCTT
ATTGCATCTGACACTACTATCAATGGGTTTAGTTCTTTCTGTGTTGACACTAGACAATTT
ACCATTTCACTGTTTTATAACGTTACAAACAGTTATGGTTATGTGTCTAACTCACAGGAC
AGTAATTGCCCTTTTACTTTGCAATCTGTTAATGATTACTTGTCTTTTAGCAGGTTTTGT
GTTTCTACCAGCCTTTTGGCTAGTGCCTGTACCATAGATCTTTTTGGTTACCCTGAGTTT
GGTAGTGGTGTTAAGTTCACGTCCCTTTACTTTCAATTCACAAAGGGTGAGTTGATTACT
GGCACGCCTGGACCACTTGAAGGTGTTACGGACGTTTCTTTTATGACTCTGGATGTGTGT
ACCAAGTATACTATCTATGGCTTTAAAGGTGAGGGTATCATTACCCTTACAAATTCTAGC
TTTTTGGCAGGTGTTTATTATACATCTGATTCTGGACAGTTGTTAGCTTTTAAGAATGTC
ACTAGTGGT
>TH/RB-807.4/11 (KX911497)
CATTCTTTTGTTAACATTACTGTCTCTGCGTCCTTTGGTGGTCGTAGTGGTGCCGACCTT
ATTGCATCTGACACTACTATCAATGGGTTTAGTTCTTTCTGTGTTGACACTAGACAATTT
ACCATTTCACTGTTTTATAACGTTACAAACAGTTATGGTTATGTGTCTAACTCACAGGAC
AGTAATTGCCCTTTTACTTTGCAATCTGTTAATGATTACTTGTCTTTTAGCAGGTTTTGT
GTTTCTACCAGCCTTTTGGCTAGTGCCTGTACCATAGATCTTTTTGGTTACCCTGAGTTT
GGTAGTGGTGTTAAGTTCACGTCCCTTTACTTTCAATTCACAAAGGGTGAGTTGATTACT
GGCACGCCTGGACCACTTGAAGGTGTTACGGACGTTTCTTTTATGACTCTGGATGTGTGT
ACCAAGTATACTATCTATGGCTTTAAAGGTGAGGGTATCATTACCCTTACAAATTCTAGC
TTTTTGGCAGGTGTTTATTATACATCTGATTCTGGACAGTTGTTAGCTTTTAAGAATGTC
ACTAGTGGT
>TH/CS-866.1/11 (KX911498)
CATTCTTTTGTTAACATTACTGTCTCTGCATCCTTTGGTGGTCATAGTGGTGCCAACCTT
ATTGCATCTGACACTACTATCAATGGGTTTAGTTCTTTCTGTGTTGACACTAGACAATTT
ACCATTTCACTGTTTTATAACGTTACAAACAGTTATGGTTATGTGTCTAACTCACAGGAC
AGTAATTGCCCTTTTACCTTGCAATCTGTTAATGATTACCTGTCTTTTAGCAAATTTTGT
GTTTCTACCAGCCTTTTGGCTAGTGCCTGTACCATAGATCTTTTTGGTTACCCTGAGTTT
GGTAGTGGTGTTAAGTTCACGTCCCTTTACTTTCAATTCACAAAGGGTGAGTTGATTACT
GGCACGCCTAAACCACTTGAAGGTGTTAAAGACGTTTCTTTTATGACTCTGGATGTGTGT
ACCAAGTATACTATCTATGGCTTTAAAGGTGAGGGTATCATTACCCTTACAAATTCTAGC
TTTTTGGCAGGTGTTTATTATACATCTGATTCTGGACAGTTGTTAGCTTTTAAGAATGTC
ACTAGTGGT
>TH/CS-866.3/11 (KX911499)
CATTCTTTTGTTAACATTACTGTCTCTGCATCCTTTGGTGGTCATAGTGGTGCCAACCTT
ATTGCATCTGACACTACTATCAATGGGTTTAGTTCTTTCTGTGTTGACACTAGACAATTT
ACCATTTCACTGTTTTATAACGTTACAAACAGTTATGGTTATGTGTCTAACTCACAGGAC
AGTAATTGCCCTTTTACCTTGCAATCTGTTAATGATTACCTGTCTTTTAGCAAATTTTGT
GTTTCTACCAGCCTTTTGGCTAGTGCCTGTACCATAGATCTTTTTGGTTACCCTGAGTTT
GGTAGTGGTGTTAAGTTCACGTCCCTTTACTTTCAATTCACAAAGGGTGAGTTGATTACT
GGCACGCCTAAACCACTTGAAGGTGTTAAAGACGTTTCTTTTATGACTCTGGATGTGTGT
ACCAAGTATACTATCTATGGCTTTAAAGGTGAGGGTATCATTACCCTTACAAATTCTAGC
TTTTTGGCAGGTGTTTATTATACATCTGATTCTGGACAGTTGTTAGCTTTTAAGAATGTC
ACTAGTGGT
>TH/CS-866.4/11 (KX911500)
CATTCTTTTGTTAACATTACTGTCTCTGCATCCTTTGGTGGTCATAGTGGTGCCAACCTT
ATTGCATCTGACACTACTATCAATGGGTTTAGTTCTTTCTGTGTTGACACTAGACAATTT
ACCATTTCACTGTTTTATAACGTTACAAACAGTTATGGTTATGTGTCTAACTCACAGGAC
AGTAATTGCCCTTTTACCTTGCAATCTGTTAATGATTACCTGTCTTTTAGCAAATTTTGT
GTTTCTACCAGCCTTTTGGCTAGTGCCTGTACCATAGATCTTTTTGGTTACCCTGAGTTT
GGTAGTGGTGTTAAGTTCACGTCCCTTTACTTTCAATTCACAAAGGGTGAGTTGATTACT
GGCACGCCTAAACCACTTGAAGGTGTTAAAGACGTTTCTTTTATGACTCTGGATGTGTGT
ACCAAGTATACTATCTATGGCTTTAAAGGTGAGGGTATCATTACCCTTACAAATTCTAGC
TTTTTGGCAGGTGTTTATTATACATCTGATTCTGGACAGTTGTTAGCTTTTAAGAATGTC
ACTAGTGGT
>TH/UD-1010.1/11 (KX911501)
CATTCTTTTGTTAACATTACTGTCTCTGCGTCCTTTGGTGGTCATAGTGGTGCCAACCTT
ATTGCATCTGACACTACTATCAATGGGTTTAGTTCTTTCTGTGTTGACACTAGACAATTT
ACCATTTCACTGTTTTATAACGTTACAAACAGTTATGGTTATGTGTCTAATTCACAGGAC
AGTAATTGCCCTTTCACCTTGCAATCTGTTAATGATTACCTGTCTTTTAGCAAATTTTGT
GTTTCTACCAGCCTTTTGGCTAGTGCCTGTACCATAGATCTTTTTGGTTATCCTGAGTTT
GGTAGTGGTGTTAAGTTTACGTCCCTTTACTTTCAATTCACAAAGGGTGAGTTGATTACT
GGCACGCCTAAACCACTTGAAGGTGTTAATGACGTTTCTTTTATGACTCTGGATGTGTGT
ACCAAGTATACTATCTATGGCTTTAAAGGTGAGGGTATCATCACCCTTACAAATTCTAGC
TTTTTGGCAGGTGTTTATTATACATCTGATTCTGGACAGTTGTTAGCTTTTAAGAATGTC
ACTAGTGGT
>TH/UD-1010.2/11 (KX911502)
CATTCTTTTGTTAACATTACTGTCTCTGCGTCCTTTGGTGGTCATAGTGGTGCCAACCTT
ATTGCATCTGACACTACTATCAATGGGTTTAGTTCTTTCTGTGTTGACACTAGACAATTT
ACCATTTCACTGTTTTATAACGTTACAAACAGTTATGGTTATGTGTCTAATTCACAGGAC
AGTAATTGCCCTTTCACCTTGCAATCTGTTAATGATTACCTGTCTTTTAGCAAATTTTGT
GTTTCTACCAGCCTTTTGGCTAGTGCCTGTACCATAGATCTTTTTGGTTATCCTGAGTTT
GGTAGTGGTGTTAAGTTTACGTCCCTTTACTTTCAATTCACAAAGGGTGAGTTGATTACT
GGCACGCCTAAACCACTTGAAGGTGTTAATGACGTTTCTTTTATGACTCTGGATGTGTGT
ACCAAGTATACTATCTATGGCTTTAAAGGTGAGGGTATCATCACCCTTACAAATTCTAGC
TTTTTGGCAGGTGTTTATTATACATCTGATTCTGGACAGTTGTTAGCTTTTAAGAATGTC
ACTAGTGGT
>TH/UD-1010.3/11 (KX911503)
CATTCTTTTGTTAACATTACTGTCTCTGCGTCCTTTGGTGGTCATAGTGGTGCCAACCTT
ATTGCATCTGACACTACTATCAATGGGTTTAGTTCTTTCTGTGTTGACACTAGACAATTT
ACCATTTCACTGTTTTATAACGTTACAAACAGTTATGGTTATGTGTCTAATTCACAGGAC
AGTAATTGCCCTTTCACCTTGCAATCTGTTAATGATTACCTGTCTTTTAGCAAATTTTGT
GTTTCTACCAGCCTTTTGGCTAGTGCCTGTACCATAGATCTTTTTGGTTAYCCTGAGTTT
GGTAGTGGTGTTAAGTTTACGTCCCTTTACTTTCAATTCACAAAGGGTGAGTTGATTACT
GGCACGCCTAAACCACTTGAAGGTGTTAATGACGTTTCTTTTATGACTCTGGATGTGTGT
ACCAAGTATACTATCTATGGCTTTAAAGGTGAGGGTATCATCACCCTTACAAATTCTAGC
TTTTTGGCAGGTGTTTATTATACATCTGATTCTGGACAGTTGTTAGCTTTTAAGAATGTC
ACTAGTGGT
>TH/UD-1010.4/11 (KX911504)
CATTCTTTTGTTAACATTACTGTCTCTGCGTCCTTTGGTGGTCATAGTGGTGCCAACCTT
ATTGCATCTGACACTACTATCAATGGGTTTAGTTCTTTCTGTGTTGACACTAGACAATTT
ACCATTTCACTGTTTTATAACGTTACAAACAGTTATGGTTATGTGTCTAATTCACAGGAC
AGTAATTGCCCTTTCACCTTGCAATCTGTTAATGATTACCTGTCTTTTAGCAAATTTTGT
GTTTCTACCAGCCTTTTGGCTAGTGCCTGTACCATAGATCTTTTTGGTTATCCTGAGTTT
GGTAGTGGTGTTAAGTTTACGTCCCTTTACTTTCAATTCACAAAGGGTGAGTTGATTACT
GGCACGCCTAAACCACTTGAAGGTGTTAATGACGTTTCTTTTATGACTCTGGATGTGTGT
ACCAAGTATACTATCTATGGCTTTAAAGGTGAGGGTATCATCACCCTTACAAATTCTAGC
TTTTTGGCAGGTGTTTATTATACATCTGATTCTGGACAGTTGTTAGCTTTTAAGAATGTC
ACTAGTGGT
>TH/CS-1019.1/11 (KX911505)
CATTCTTTTGTTAACATTACTGTCTCTGCGTCCTTTGGTGGTCATAGTGGTGCCAACCTT
ATTGCATCTGACACCACTATCAATGGGTTTAGTTCTTTCTGTGTTGACACTAGACAATTT
ACCATTTCACTGTTTTATAACGTTACAAACAGTTATGGTTATGTGTCTAAATCACAGGAC
AGTAATTGCCCTTTTACCTTGCAATCTGTTAATGATTACCTGTCTTTTAGCAAATTTTGT
GTTTCTACCAGCCTTTTGGCTAGTGCCTGTACCATAGATCTTTTTGGTTACCCTGATTTT
GGTAGTGGTGTTAAGTTTACGTCCCTTTACTTTCAATTCACAAAGGGTGAGTTGATTACT
GGCACGCCTAAACCACTTGGAGGTGTTACGGACGTTTCTTTTATGACCTTGGATGTGTGT
ACCAAGTATACTATCTATGGCTTTAAAGGTGAGGGTATCATTACCCTTACAAATTCTAGC
TTTTTGGCAGGTGTTTATTATACATCTGATTCTGGACAGTTGTTAGCTTTTAAGAATGTT
ACTAGTGGT
>TH/CS-1019.2/11 (KX911506)
CATTCTTTTGTTAACATTACTGTCTCTGCGTCCTTTGGTGGTCATAGTGGTGCCAACCTT
ATTGCATCTGACACCACTATCAATGGGTTTAGTTCTTTCTGTGTTGACACTAGACAATTT
ACCATTTCACTGTTTTATAACGTTACAAACAGTTATGGTTATGTGTCTAAATCACAGGAC
AGTAATTGCCCTTTTACCTTGCAATCTGTTAATGATTACCTGTCTTTTAGCAAATTTTGT
GTTTCTACCAGCCTTTTGGCTAGTGCCTGTACCATAGATCTTTTTGGTTACCCTGATTTT
GGTAGTGGTGTTAAGTTTACGTCCCTTTACTTTCAATTCACAAAGGGTGAGTTGATTACT
GGCACGCCTAAACCACTTGGAGGTGTTACGGACGTTTCTTTTATGACCTTGGATGTGTGT
ACCAAGTATACTATCTATGGCTTTAAAGGTGAGGGTATCATTACCCTTACAAATTCTAGC
TTTTTGGCAGGTGTTTATTATACATCTGATTCTGGACAGTTGTTAGCTTTTAAGAATGTT
ACTAGTGGT
>TH/CS-1019.3/11 (KX911507)
CATTCTTTTGTTAACATTACTGTCTCTGCGTCCTTTGGTGGTCATAGTGGTGCCAACCTT
ATTGCATCTGACACCACTATCAATGGGTTTAGTTCTTTCTGTGTTGACACTAGACAATTT
ACCATTTCACTGTTTTATAACGTTACAAACAGTTATGGTTATGTGTCTAAATCACAGGAC
AGTAATTGCCCTTTTACCTTGCAATCTGTTAATGATTACCTGTCTTTTAGCAAATTTTGT
GTTTCTACCAGCCTTTTGGCTAGTGCCTGTACCATAGATCTTTTTGGTTACCCTGATTTT
GGTAGTGGTGTTAAGTTTACGTCCCTTTACTTTCAATTCACAAAGGGTGAGTTGATTACT
GGCACGCCTAAACCACTTGGAGGTGTTACGGACGTTTCTTTTATGACCTTGGATGTGTGT
ACCAAGTATACTATCTATGGCTTTAAAGGTGAGGGTATCATTACCCTTACAAATTCTAGC
TTTTTGGCAGGTGTTTATTATACATCTGATTCTGGACAGTTGTTAGCTTTTAAGAATGTT
ACTAGTGGT
>TH/RB-15.1/12 (KX911508)
CATTCTTTTGTTAACATTACTGTCTCTGCGTCCTTTGGTGGTCATAGTGGTGCCAACCTT
ATTGCATCTGACACTACTATCAATGGGTTTAGTTCTTTCTGTGTTGACACTAGACAATTT
ACCATTTCACTGTTTTATAACGTTACAAACAGTTATGGTTATGTGTCTAAWTCACAGGAC
AGTAATTGCCCTTTTACCTTGCAATCTGTTAATGATTACCTGTCTTTTAGCAAATTTTGT
GTTTCTACCAGCCTTTTGGCTAGTGCCTGTACCATAGATCTTTTTGGTTACCCTGCGTTT
GGTAGTGGTGTTAAGTTCACGTCCCTTTACTTTCAATTCACAGAGGGTGAGTTGATTACT
GGCACGCCTAAACCACTTGAAGGTGTTACGGACGTTTCTTTTATGACTCTGGATGTGTGT
ACCAAGTATACTATCTATGGCTTTAAAGGTGAGGGTATCATCACCCTTACAAATTCTAGC
TTTTTGGCAGGTGTTTATTATACATCTGATTCTGGACAGTTGTTAGCTTTTAAGAATGTC
ACTAGTGGT
>TH/RB-15.2/12 (KX911509)
CATTCTTTTGTTAACATTACTGTCTCTGCGTCCTTTGGTGGTCATAGTGGTGCCAACCTT
ATTGCATCTGACACTACTATCAATGGGTTTAGTTCTTTCTGTGTTGACACTAGACAATTT
ACCATTTCACTGTTTTATAACGTTACAAACAGTTATGGTTATGTGTCTAATTCACAGGAC
AGTAATTGCCCTTTTACCTTGCAATCTGTTAATGATTACCTGTCTTTTAGCAAATTTTGT
GTTTCTACCAGCCTTTTGGCTAGTGCCTGTACCATAGATCTTTTTGGTTACCCTGCGTTT
GGTAGTGGTGTTAAGTTCACGTCCCTTTACTTTCAATTCACAGAGGGTGAGTTGATTACT
GGCACGCCTAAACCACTTGAAGGTGTTACGGACGTTTCTTTTATGACTCTGGATGTGTGT
ACCAAGTATACTATCTATGGCTTTAAAGGTGAGGGTATCATCACCCTTACAAATTCTAGC
TTTTTGGCAGGTGTTTATTATACATCTGATTCTGGACAGTTGTTAGCTTTTAAGAATGTC
ACTAGTGGT
>TH/NP-68/12 (KX911510)
CATTCTTTTGTTAATATTACTGTCTCTGCGGCTTTTGATGGTCGTAGTGGTGCCGACCTC
ATTGCATCTGACACTACTATTAATGGGTTTAGTTCTTTCTGTGTTGAAACTAGACAATTT
ACCATTACACTGTTTTACAACGTTACAAACAGTTATGGTTATGTGTCTAAATCACAGGAT
GGTAATTGCCCTTTCACCTTGCAATCTGTTAATGATTACTTGTCTTTTAGCAGATTTTGT
GTTTCAACCAGCCTTTTGGCTGGTGCTTGTACCATAGATCTTTTTGGTTACCCTGATTTC
GGTAGTGGTGTTAAGTTTACGTCCCTTTATTTTCAATTCACAAAGGGTGATTTGATTACT
GGCACACCTAAACCACTTGAAGGTGTCACGGACGTTTCTTTTATCACTCTGGATGTGTGT
ACCAAGTATACTATCTATGGCTTTAAAGGTGAGGGTATTATTACCCTTACAAATTCTAGC
TTTTTGGCTGGTGTTTATTATACATCTGATAGTGGACAGTTGTTAGCCTTTAAGAATGTC
ACTAGTGGT
>TH/RB-123/12 (MF139511)
CATTCTTTTGTTAACATTACTGTCTCTGCGTCCTTTGGTGGTCATAGTGGTGCCAACCTC
ATTGCATCTGACACTACTATCAATGGGTTTAGTTTTTTCTGTGTTGACACTAGACAATTT
ACCATTTCACTGTTTTATAACGTTACAAACAGTTATGGTTATGTGTCTAAATCACAGGAC
AGTAATTGCCCTTTTACCTTGCAATCTGTTAATGATTACCTGTCTTTTAGCAGATTTTGT
GTTTCTACCAGCCTTTTGGATAGTGCCTGTACCATAGATCTTTTTGGTTACCCTGATTTT
GGTAGTGGTGTTAAGCTCACGTCCCTTTACTTTCAATTCACAAAGGGTGAGTTGATTACT
GGCACGCCTAAACCACTTCAAGGTGTTACGGACGTTTCTTTTATGACTCTGGATGTGTGT
ACCAAGTATACTATCTATGGCTTTAAAGGTGAGGGTATCATTACCCTTACAAATTCTAGC
TTTTTGGCAGGTGTTCATTATACATCTGATTCTGGACAGTTGTTAGCTTTTAAGAATGTC
ACTAGTGGT
>TH/NP-63/12 (KX911511)
CATTCTTTTGTTAACATTACTGTCTCTGCGTCCTTTGGTGGTCATAGTGGTGCCAACCTT
ATTGCATCTGACACTACTATCAATGGGTTTAGTTCTTTCTGTGTTGACACTAGACAATTT
ACCATTTCACTGTTTTATAACGTTACAAACAGTTATGGTTATGTGTCTAATTCACAGAAC
AGTAATTGCCCTTTTACCTTGCAATCTGTTAATGATTACCTGTCTTTTAGCAAATTTTGT
GTTTCTACCAGCCTTTTGGCTAGTGCCTGTACCATAGATCTTTTTGGTTACCCTGAGTTT
GGTAGTGGTGTTAAGTTCACGTCCCTTTACTTTCAATTCACAAAGGGTGAGTTGATTACT
GGCACGCCTAAACCACTTGAAGGTGTCACGGACGTTTCTTTTATGACTCTGGATGTGTGT
ACCAAGTATACTATCTATGGCTTTAAAGGTGAGGGTATCATTACCCTTACAAATTCTAGC
TTTTTGGCAGGTGTTTATTACACATCTGATTCTGGACAGTTGTTAGCTTTTAAGAATGTC
ACTAGTGGT
>TH/NP-65/12 (KC858259)
CATTCTTTTGTTAACATTACTGTCTCTGCGTCCTTTGGTGGTCATAGTGGTGCCAACCTT
ATTGCATCTGACACCACTATCAATGGGTTTAGTTCTTTCTGTGTTGACACTAGACAATTT
ACCATTTCACTGTTTTATAACGTTACAAACAGTTATGGTTATGTGTCTAAATCACAGGAC
AGTAATTGCCCTTTTACCTTGCAATCTGTTAATGATTACCTGTCTTTTAGCAAATTTTGT
GTTTCTACCAGCCTTTTGGCTAGTGCCTGTACCATAGATCTTTTTGGTTACCCTGATTTT
GGTAGTGGTGTTAAGTTTACGTCCCTTTACTTTCAATTCACAAAGGGTGAGTTGATTACT
GGCACGCCTAAACCACTTGAAGGTGTTACGGACGTTTCTTTTATGACCTTGGATGTGTGT
ACCAAGTATACTATCTATGGCTTTAAAGGTGAGGGTATCATTACCCTTACAAATTCTAGC
TTTTTGGCAGGTGTTTATTATACATCTGATTCTGGACAGTTGTTAGCTTTTAAGAATGTT
ACTAGTGGT
>TH/RB-79/12 (KC858260)
CATTCTTTTGTTAACATTACTGTCTCTGCGTCCTTTGGTGGTCATAGTGGTGCCAACCTT
ATTGCATCTGACACTACTATCAATGGGTTTAGTTCTTTCTGTGTTGACACTAGACAATTT
ACCATTTCACTGTTTTATAACGTTACAAACAGTTATGGTTATGTGTCTAATTCACAGAAC
AGTAATTGCCCTTTTACCTTGCAATCTGTTAATGATTACCTGTCTTTTAGCAAATTTTGT
GTTTCTACCAGCCTTTTGGCTAGTGCCTGTACCATAGATCTTTTTGGCTACCCTGAGTTT
GGTAGTGGTGTTAAGTTCACGTCCCTTTACTTTCAATTCACAAAGGGTGAGTTGATTACT
GGCACGCCTAAACCACTTGAAGGTGTCACGGACGTTTCTTTTATGACTCTGGATGTGTGT
ACCAAGTATACTATCTATGGCTTTAAAGGTGAGGGTATCATTACCCTTACAAATTCTAGC
TTTTTGGCAGGTGTTTATTACACATCTGATTCTGGACAGTTGTTAGCTTTTAAGAATGTC
ACTAGTGGT
>TH/RB-236/12 (KX911512)
CATTCTTTTGTTAACATTACTGTCTCTGCGTCCTTTGGTGGTCATAGTGGTGCCAACCTT
ATTGCATCTGACACTACTATCAATGGGTTTAGTTCTTTCTGTGTTGACACTAGACAATTT
ACCATTTCACTGTTTTATAACGTTACAAACAGTTATGGTTATGTGTCTAATTCACAGGAC
AGTAATTGCCCTTTTACCTTGCAATCTGTTAATGATTACCTGTCTTTTAGCAAATTTTGT
GTTTCTACCAGCCTTTTGGCTAGTGCCTGTACCATAGATCTTTTTGGTTACCCTGAGTTT
GGTAGTGGTGTTAAGTTCACGTCCCTTTACTTTCAATTCACAAAGGGTGAGTTGATTACT
GGCACGCCTAAACCACTTGAAGGTGTCACGGACGTTTCTTTTATGACTCTGGATGTGTGT
ACCAAGTATACTATCTATGGTTTTAAAGGTGAGGGTATCATTACCCTTACAAATTCTAGC
TTTTTGGCAGGTGTTTATTACACATCTGATTCTGGACAGTTGTTAGCTTTTAAGAATGTC
ACTAGTGGT
>TH/RB-881/12 (KX911513)
CATTCTTTTGTTAACATTACTGTCTCTGCATCCTTTGGTGGTCGTAGTGGTGCCAACCTT
ATTGCATCTGACACTACTATCAATGGGTTTAGTTCTTTCTGTGTTGACACTAGACAATTT
ACCATTTCACTGTTTTATAACGTTACAAACAGTTATGGTTATGTGTCTAAATCACAGGAC
AGTAATTGCCCTTTTACCTTGCAATCTGTTAATGATTACCTGTCTTTTAGCAAATTTTGT
GTTTCTACCAGCCTTTTGGCTAGTGCCTGTACCATAGATCTTTTTGGTTACCCTGATTTT
GGTAGTGGTGTTAAGTTCACGTCCCTTTACTTTCAATTCACAAAGGGTGAGTTGATTACT
GGCACGCCTAAACCACTTGAAGGTGTTACGGACGTTTCTTTTATGACTCTGGATGTGTGT
ACCAAGTATACTATCTATGGCTTTAAAGGTGAGGGTGTCATTACCCTTACAAATTCTAGC
TTTTTGGCAGGTGTTTATTATACATCTGATTCTGGACAGTTGTTAGCTTTTAAGAATGTC
ACTAGTGGT
>TH/CS-80712 (KX911514)
CATTCTTTTGTTAACATTACTGTCTCTGCATCCTTTGGTGGTCATAGTGGTGCCAACCTT
ATTGCATCTGACACTACTATCAATGGGTTTAGTTCTTTCTGTGTTGACACTAGACAATTT
ACCATTTCACTGTTTTATAACGTTACAAACAGTTATGGTTATGTGTCTAAATCACAGGAC
AGTAATTGCCCTTTTACCTTGCAATCTGTTAATGATTACCTGTCTTTTAGCAAATTTTGT
GTTTCTACCAGCCTTTTGGCTAGTGCCTGTACCATAGATCTTTTTGGTTACCCTGATTTT
GGTAGTGGTGTTAAGTTCACGTCCCTTTACTTTCAATTCACAAAGGGTGAGTTGATTACT
GGCACGCCTAAACCACTTGAAGGTGTYACGGACGTTTCTTTTATGACTCTGGATGTGTGT
ACCAAGTATACTATCTATGGCTTTAAAGGTGAGGGTGTCATTACCCTTACAAATTCTAGC
TTTTTGGCAGGTGTTTATTATACATCTGATTCTGGACAGTTGTTAGCTTTTAAGAATGTC
ACTAGTGGT
>TH/RB-468.2/12 (KX911515)
CATTCTTTTGTTAACATTACTGTCTCTGCGTCCTTTGGTGGTCATAGTGGTGCCAACCTT
ATTGCATCTGACACTACTATCAATGGGTTTAGTTCTTTCTGTGTTGACACTAGACAATTT
ACCATTTCACTGTTTTATAACGTTACAAACAGTTATGGTTATGTGTCTAAATCACAGGAC
AGTAATTGCCCTTTTACCTTGCAATCTGTTAATGATTACCTGTCTTTTAGCAAATTTTGT
GTTTCTACCAGCCTTTTGGCTAGTGCCTGTACCATAGATCTTTTTGGTTACCCTGAGTTT
GGTAGTGGTGTTAAGTTCACGTCCCTTTACTTTCAATTCACAAAGGGTGAGTTGATTACT
GGCACGCCTAAACCACTTGAAGGTGTTACGGACGTTTCTTTTATGACTCTGGATGTGTGT
ACCAAGTATACTATCTATGGCTTTAAAGGTGAGGGTATCATTACCCTTACAAATTCTAGC
TTTTTGGCAGGTGTTTATTATACATCTGATTCTGGACAGTTGTTAGCTTTTAAGAATGTC
ACTAGTGGT
>TH/NP-1169/12 (KX911517)
CATTCTTTTGTTAACATTACTGTCTCTGCATCCTTTGGTGGTCATAGTGGTGCCAATCTT
ATTGCATCTGACACTACTATCAATGGGTTTAGTTCTTTCTGTGTTGACACTAGACAATTT
ACCATTTCACTGTTTTATAACGTTACAAACAGTTATGGTTATGTGTCTAAATCACAGGAC
AGTAATTGCCCTTTTACCTTGCAATCTGTTAATGATTACCTGTCTTTTAGCAAATTTTGT
GTTTCTACCAGCCTTTTGGCTAGTGCCTGTACCATAGATCTTTTTGGTTACCCTGAGTTT
GGTAGTGGTGTTAAGTTCACGTCCCTTTACTTTCAATTCACAAAGGGTGAGTTGATTACT
GGCACGCCTAAACCACTTGAAGGTGTCACGGACGTTTCTTTTATGACTCTGGATGTGTGT
ACCAAGTATACTATCTATGGCTTTAAAGGTGAGGGTATCATTACCCTTACAAATTCTAGC
TTTTTGGCAGGTGTTTATTACACATCTGATTCTGGACAGTTGTTAGCTTTTAAGAATGTC
ACTAGTGGT
>TH/NP-1157/12 (KX911516)
CATTCTTTTGTTAACATTACTGTCTCTGCATCCTTTGGTGGTCATAGTGGTGCCAATCTT
ATTGCATCTGACACTACTATCAATGGGTTTAGTTCTTTCTGTGTTGACACTAGACAATTT
ACCATTTCACTGTTTTATAACGTTACAAACAGTTATGGTTATGTGTCTAAATCACAGGAC
AGTAATTGCCCTTTTACCTTGCAATCTGTTAATGATTACCTGTCTTTTAGCAAATTTTGT
GTTTCTACCAGCCTTTTGGCTAGTGCCTGTACCATAGATCTTTTTGGTTACCCTGAGTTT
GGTAGTGGTGTTAAGTTCACGTCCCTTTACTTTCAATTCACAAAGGGTGAGTTGATTACT
GGCACGCCTAAACCACTTGAAGGTGTCACGGACGTTTCTTTCATGACTCTGGATGTGTGT
ACCAAGTATACTATCTATGGCTTTAAAGGTGAGGGTATCATTACCCTTACAAATTCTAGC
TTTTTGGCAGGTGTTTATTACACATCTGATTCTGGACAGTTGTTAGCTTTTAAGAATGTC
ACTAGTGGT
>TH/AY-2.2/12 (KC858261)
CATTCTTTTGTTAACATTACTGTCTCTGCGTCCTTTGGTGGTCATAGTGGTGCCAACCTT
ATTGCATCTGACACTACTATCAATGGGTTTAGTTCTTTCTGTGTTGACACTAGACAATTT
ACCATTTCACTGTTTTATAACGTTACAAACAGTTATGGTTATGTGTCTAATTCACAGGAC
AGTAATTGCCCTTTTACCTTGCAATCTGTTAATGATTACCTGTCTTTTAGCAAATTTTGT
GTTTCTACCAGCCTTTTGGCTAGTGCCTGTACCATAGATCTTTTTGGTTACCCTGAGTTT
GGTAGTGGTGTTAAGTTCACGTCCCTTTACTTTCAATTCACAAAGGGTGAGTTGATTACT
GGCACGCCTAAACCACTTGAAGGTGTCACGGACGTTTCTTTTATGACTCTGGATGTGTGT
ACCAAGTATACTATCTATGGTTTTAAAGGTGAGGGTATCATTACCCTTACAAATTCTAGC
TTTTTGGCAGGTGTTTATTACACATCTGATTCTGGACAGTTGTTAGCTTTTAAGAATGTC
ACTAGTGGT
>TH/AY-2.7/12 (KC858262)
CATTCTTTTGTTAACATTACTGTCTCTGCGTCCTTTGGTGGTCATAGTGGTGCCAACCTT
ATTGCATCTGACACTACTATCAATGGGTTTAGTTCTTTCTGTGTTGACACTAGACAATTT
ACCATTTCACTGTTTTATAACGTTACAAACAGTTATGGTTATGTGTCTAATTCACAGGAC
AGTAATTGCCCTTTTACCTTGCAATCTGTTAATGATTACCTGTCTTTTAGCAAATTTTGT
GTTTCTACCAGCCTTTTGGCTAGTGCCTGTACCATAGATCTTTTTGGTTACCCTGAGTTT
GGTAGTGGTGTTAAGTTCACGTCCCTTTACTTTCAATTCACAAAGGGTGAGTTGATTACT
GGCACGCCTAAACCACTTGAAGGTGTCACGGACGTTTCTTTTATGACTCTGGATGTGTGT
ACCAAGTATACTATCTATGGTTTTAAAGGTGAGGGTATCATTACCCTTACAAATTCTAGC
TTTTTGGCAGGTGTTTATTACACATCTGATTCTGGACAGTTGTTAGCTTTTAAGAATGTC
ACTAGTGGT
>TH/RB-887.2/13 (KX911518)
CATTCTTTTGTTAACATTACTGTCTCTGCATCCTTTGGTGGTCATAGTGGTGCCAATCTT
ATTGTATCTGACACTACTATCAATGGGTTTACTTCTTTCTGTGTTGACACTAGACAATTT
ACCATTTCACTGTTTTATAACGTTACAAACAGTTATGGTTATGTGTCTAACTCACAGGAC
AGTAATTGCCCTTTTACCTTGCAATCTGTTAATGATTACCTGTCTTTTAGCAAATTTTGT
GTTTCTACCAGCCTTTTGGCTAGTGCCTGTACCATAGATCTTTTTGGTTACCCTGAGTTT
GGTAGTGGTGTTAAGTTCACGTCCCTTTACTTTCAATTCACAAAGGGTGAGTTGATTACT
GGCACGCCTAAACCACTTGAAGGTGTCACGGACGTTTCTTTTATGACTCTGGATGTGTGT
ACCAAGTATACTATCTATGGCTTTAAAGGTGAGGGTATCATTACCCTTACAAATTCTAGC
TTTTTGGCAGGTGTTTATTACACATCTGATTCTGGACAGTTGTTAGCTTTTAAGAATGTC
ACTAGTGGT
>TH/RB-1179.1/13 (KX911519)
CATTCTTTTGTTAACATTAATGTCTCTGCATCCTTTGGTGGTCGTAGTGGTGCCAATCTT
ATTGCATCTGACACTACTATCAATGGGTTTAGTTCTTTCTGTGTTGACACTAGACAATTT
ACCATTTCACTGTTTTATAACGTTACAAACAGTTATGGTTATGTGTCTAACTCACAGGAC
AGTAATTGCCCTTTTACCTTGCAATCTGTTAATGATTACCTGTCTTTTAGCAAATTTTGT
GTTTCTACCAGCCTTTTGGCTAGTGCCTGTACCATAGATCTTTTTGGTTACCCTGAGTTT
GGTAGTGGTGTTAAGTTCACGTCCCTTTACTTTCAATTCACAAAGGGTGAGTTGATTACT
GGCACGCCTAAACCACTTGAAGGTGTCACGGACGTTTCTTTTATGACTCTGGATGTGTGT
ACCAAGTATACTATCTATGGCTTTAAAGGTGAGGGTATCATTACCCTTACAAATTCTAGC
TTTTTGGCAGGTGTTTATTACACATCTGATTCTGGACAGTTGTTAGCTTTTAAGAATGTC
ACTAGTGGT
>TH/RB-1179.2/13 (KX911520)
CATTCTTTTGTTAACATTAATGTCTCTGCATCCTTTGGTGGTCGTAGTGGTGCCAATCTT
ATTGCATCTGACACTACTATCAATGGGTTTAGTTCTTTCTGTGTTGACACTAGACAATTT
ACCATTTCACTGTTTTATAACGTTACAAACAGTTATGGTTATGTGTCTAACTCACAGGAC
AGTAATTGCCCTTTTACCTTGCAATCTGTTAATGATTACCTGTCTTTTAGCAAATTTTGT
GTTTCTACCAGCCTTTTGGCTAGTGCCTGTACCATAGATCTTTTTGGTTACCCTGAGTTT
GGTAGTGGTGTTAAGTTCACGTCCCTTTACTTTCAATTCACAAAGGGTGAGTTGATTACT
GGCACGCCTAAACCACTTGAAGGTGTCACGGACGTTTCTTTTATGACTCTGGATGTGTGT
ACCAAGTATACTATCTATGGCTTTAAAGGTGAGGGTATCATTACCCTTACAAATTCTAGC
TTTTTGGCAGGTGTTTATTACACATCTGATTCTGGACAGTTGTTAGCTTTTAAGAATGTC
ACTAGTGGT
>TH/RB-1210.1/13 (KX911521)
CATTCTTTTGTTAACATTACTGTCTCTGCATCCTTTGGTGGTCATAGTGGTGCCAATCTT
ATTGTATCTGACACTACTATCAATGGGTTTACTTCTTTCTGTGTTGACACTAGACAATTT
ACCATTTCACTGTTTTATAACGTTACAAACAGTTATGGTTATGTGTCTAACTCACAGGAC
AGTAATTGCCCTTTTACCTTGCAATCTGTTAATGATTACCTGTCTTTTAGCAAATTTTGT
GTTTCTACCAGCCTTTTGGCTAGTGCCTGTACCATAGATCTTTTTGGTTACCCTGAGTTT
GGTAGTGGTGTTAAGTTCACGTCCCTTTACTTTCAATTCACAAAGGGTGAGTTGATTACT
GGCACGCCTAAACCACTTGAAGGTGTCACGGACGTTTCTTTTATGACTCTGGATGTGTGT
ACCAAGTATACTATCTATGGCTTTAAAGGTGAGGGTATCATTACCCTTACAAATTCTAGC
TTTTTGGCAGGTGTTTATTACACATCTGATTCTGGACAGTTGTTAGCTTTTAAGAATGTC
ACTAGTGGT
>TH/RB-1210.3/13 (KX911522)
CATTCTTTTGTTAACATTACTGTCTCTGCATCCTTTGGTGGTCATAGTGGTGCCAATCTT
ATTGTATCTGACACTACTATCAATGGGTTTACTTCTTTCTGTGTTGACACTAGACAATTT
ACCATTTCACTGTTTTATAACGTTACAAACAGTTATGGTTATGTGTCTAACTCACAGGAC
AGTAATTGCCCTTTTACCTTGCAATCTGTTAATGATTACCTGTCTTTTAGCAAATTTTGT
GTTTCTACCAGCCTTTTGGCTAGTGCCTGTACCATAGATCTTTTTGGTTACCCTGAGTTT
GGTAGTGGTGTTAAGTTYACGTCCCTTTACTTTCAATTCACAAAGGGTGAGTTGATTACT
GGCACGCCTAAACCACTTGAAGGTGTCACGGACGTTTCTTTTATGACTCTGGATGTGTGT
ACCAAGTATACTATCTATGGCTTTAAAGGTGAGGGTATCATTACCCTTACAAATTCTAGC
TTTTTGGCAGGTGTTTATTACACATCTGATTCTGGACAGTTGTTAGCTTTTAAGAATGTC
ACTAGTGGT
>TH/RB-1224.1/13 (KX911523)
CATTCTTTTGTTAACATTACTGTCTCTGCGTCCTTTGGTGGTCATAGTGGTGCCAACCTT
ATTGCATCTGACACTACTATCAATGGGTTTAGTTCTTTCTGTGTTGACACTAGACAATTT
ACCATTTCACTGTTTTATAACGTTACAAACAGTTATGGTTATGTGTCTAACTCACAGGAC
AGTAATTGCCCTTTTACCTTGCAATCTGTTAATGATTACCTGTCTTTTAGCAAATTTTGT
GTTTCTACCAGCCTTTTGGCTAGTGCCTGTACCATAGATCTTTTTGGTTACCCTGAGTTT
GGTAGTGGTGTTAAGTTCACGTCCCTTTACTTTCAATTCACAACGGGTGAGTTGATTACT
GGCACGCCTAAACCACTTGAAGGTGTTACGGACGTTTCTTTTATGACTCTGGATGTGTGT
ACCAAGTATACTATCTATGGCTTTAAAGGTGAGGGTATCATAACCCTTACAAATTCTAGC
TTTTTGGCAGGTGTTTATTATACGTCTGATTCTGGACAGTTGTTAGCTTTTAAGAATGTC
ACTAGTGGT
>TH/RB-1224.2/13 (KX911524)
CATTCTTTTGTTAACATTACTGTCTCTGCGTCCTTTGGTGGTCATAGTGGTGCCAACCTT
ATTGCATCTGACACTACTATCAATGGGTTTAGTTCTTTCTGTGTTGACACTAGACAATTT
ACCATTTCACTGTTTTATAACGTTACAAACAGTTATGGTTATGTGTCTAACTCACAGGAC
AGTAATTGCCCTTTTACCTTGCAATCTGTTAATGATTACCTGTCTTTTAGCAAATTTTGT
GTTTCTACCAGCCTTTTGGCTAGTGCCTGTACCATAGATCTTTTTGGTTACCCTGAGTTT
GGTAGTGGTGTTAAGTTCACGTCCCTTTACTTTCAATTCACAACGGGTGAGTTGATTACT
GGCACGCCTAAACCACTTGAAGGTGTTACGGACGTTTCTTTTATGACTCTGGATGTGTGT
ACCAAGTATACTATCTATGGCTTTAAAGGTGAGGGTATCATAACCCTTACAAATTCTAGC
TTTTTGGCAGGTGTTTATTATACGTCTGATTCTGGACAGTTGTTAGCTTTTAAGAATGTC
ACTAGTGGT
>TH/NP-619/13 (KX911526)
CATTCTTTTGTTAACATTACTGTCTCTGCTTCCTTTGGTGGTCATAGTGGTGCCAACCTT
ATTGCATCTGACACTACTATCAATGGGTTTAGTTCTTTCTGTGTTGACACTAGACAATTT
ACCATTTCACTGTTTTATAACGTTACAAACAGTTATGGTTATGTGTCTAAATCACAGGAC
AGTAATTGCCCTTTTACCTTGCAATCTGTTAATGATTACCTGTCTTTTAGCAAATTTTGT
GTTTCTACCAGCCTTTTGGCTAGTGCCTGTACCATAGATCTTTTTGGTTACCCTGAGTTT
GGTAGTGGTGTTAAGTTCACGTCCCTTTACTTTCAATTCACAAAGGGTGAGTTGATTACT
GGCACGCCTAAACCACTTGAAGGTGTTACGGACGTTTCTTTTATGACTCTGGATGTGTGT
ACCAAGTATACTATCTATGGCTTTAAAGGTGAGGGTATCATTACCCTTACAAATTCTAGC
TTTTTGGCAGGTGTTTATTATACATCTGATTCTGGACAGTTGTTAGCTTTTAAGAATGTC
ACTAGTGGT
>TH/NP-SITP/13 (KX911527)
CATTCTTTTGTTAACATTACTGTCTCTGCATCCTTTGGTGGTCATAGTGGTGCCAATCTT
ATTGCATCTGACACTACTATCAATGGGTTTAGTTCTTTCTGTGTTGACACTAGACAATTT
ACCATTTCACTGTTTTATAACGTTACAAACAGTTATGGTTATGTGTCTAAATCACAGGAC
AGTAATTGCCCTTTTACCTTGCAATCTGTTAATGATTACCTGTCTTTTAGCAAATTTTGT
GTTTCTACCAGCCTTTTGGCTAGTGCCTGTACCATAGATCTTTTTGGTTACCCTGAGTTT
GGTAGTGGTGTTAAGTTCACGTCCCTTTACTTTCAATTCACAAAGGGTGAGTTGATTACT
GGCACGCCTAAACCACTTGAAGGTGTCACGGACGTTTCTTTTATGACTCTGGATGTGTGT
ACCAAGTATACTATCTATGGCTTTAAAGGTGAGGGTATCATTACCCTTACAAATTCTAGC
TTTTTGGCAGGTGTTTATTACACATCTGATTCTGGACAGTTGTTAGCTTTTAAGAATGTC
ACTAGTGGT
>TH/NP-6098/13 (KX911528)
CATTCTTTTGTTAACATTACTGTCTCTGCATCCTTTGGTGGTCATAGTGGTGCCAATCTT
ATTGCATCTGACACTACTATCAATGGGTTTAGTTCTTTCTGTGTTGACACTAGACAATTT
ACCATTTCACTGTTTTATAACGTTACAAACAGTTATGGTTATGTGTCTAAATCACAGGAC
AGTAATTGCCCTTTTACCTTGCAATCTGTTAATGATTACCTGTCTTTTAGCAAATTTTGT
GTTTCTACCAGCCTTTTGGCTAGTGCCTGTACCATAGATCTTTTTGGTTACCCTGAGTTT
GGTAGTGGTGTTAAGTTCACGTCCCTTTACTTTCAATTCACAAAGGGTGAGTTGATTACT
GGCACGCCTAAACCACTTGAAGGTGTCACGGACGTTTCTTTTATGACTCTGGATGTGTGT
ACCAAGTATACTATCTATGGCTTTAAAGGTGAGGGTATCATTACCCTTACAAATTCTAGC
TTTTTGGCAGGTGTTTATTACACATCTGATTCTGGACAGTTGTTAGCTTTTAAGAATGTC
ACTAGTGGT
>TH/NP-W2/13 (KX911529)
CATTCTTTTGTTAACATTACTGTCTCTGCATCCTTTGGTGGTCATAGTGGTGCCAATCTT
ATTGCATCTGACACTACTATCAATGGGTTTAGTTCTTTCTGTGTTGACACTAGACAATTT
ACCATTTCACTGTTTTATAACGTTACAAACAGTTATGGTTATGTGTCTAAATCACAGGAC
AGTAATTGCCCTTTTACCTTGCAATCTGTTAATGATTACCTGTCTTTTAGCAAATTTTGT
GTTTCTACCAGCCTTTTGGCTAGTGCCTGTACCATAGATCTTTTTGGTTACCCTGAGTTT
GGTAGTGGTGTTAAGTTCACGTCCCTTTACTTTCAATTCACAAAGGGTGAGTTGATTACT
GGCACACCTAAACCACTTGAAGGTGTCACGGACGTTTCTTTTATGACTCTGGATGTGTGT
ACCAAGTATACTATCTATGGCTTTAAAGGTGAGGGTATCATTACCCTTACAAATTCTAGC
GTTTTGGCAGGTGTTTATTACACATCTGAGTCTGGACAGTTGTTAGCTTTTAAGAATGTC
ACTAGTGGT
>TH/NP-W3/13 (KX911521)
CATTCTTTTGTTAACATTACTGTCTCTGCATCCTTTGGTGGTCATAGTGGTGCCAATCTT
ATTGCATCTGACACTACTATCAATGGGTTTAGTTCTTTCTGTGTTGACACTAGACAATTT
ACCATTTCACTGTTTTATAACGTTACAAACAGTTATGGTTATGTGTCTAAATCACAGGAC
AGTAATTGCCCTTTTACCTTGCAATCTGTTAATGATTACCTGTCTTTTAGCAAATTTTGT
GTTTCTACCAGCCTTTTGGCTAGTGCCTGTACCATAGATCTTTTTGGTTACCCTGAGTTT
GGTAGTGGTGTTAAGTTCACGTCCCTTTACTTTCAATTCACAAAGGGTGAGTTGATTACT
GGCACACCTAAACCACTTGAAGGTGTCACGGACGTTTCTTTTATGACTCTGGATGTGTGT
ACCAAGTATACTATCTATGGCTTTAAAGGTGAGGGTATCATTACCCTTACAAATTCTAGC
GTTTTGGCAGGTGTTTATTACACATCTGAGTCTGGACAGTTGTTAGCTTTTAAGAATGTC
ACTAGTGGT
>TH/PJ-517FE/14 (KX911532)
CATTCTTTTGTTAACATTACTGTCTCTGCATCCTTTGGTGGTCATAGTGGTGCCAATCTT
ATTGTATCTGACACTACTATCAATGGGTTTACTTCTTTCTGTGTTGACACTAGACAATTT
ACCATTTCACTGTTTTATAACGTTACAAACAGTTATGGTTATGTGTCTAAATCACAGGAC
AGTAATTGCCCTTTTACCTTGCAATCTGTTAATGATTACCTGTCTTTTAGCAAATTTTGT
GTTTCTACCAGCCTTTTGGCTAGTGCCTGTACCATAGATCTTTTTGGTTACCCTGAGTTT
GGTAGTGGTGTTAAGTTCACGTCCCTTTACTTTCAATTCACAAAGGGTGAGTTGATTACT
GGCACGCCTAAACCACTTGAAGGCGTCACGGACGTTTCTTTTATGACTCTGGATGTGTGT
ACCAAGTATACTATCTATGGCTTTAAAGGTGAGGGTATCATTACCCTTACAAATTCTAGC
ATTTTGGCAGGTGTTTATTACACATCTGATTCTGGACAGTTGTTAGCTTTTAAGAATGTC
ACTAGTGGT
>TH/RB-838/14 (KX911533)
CATTCTTTTGTTAACATTACTGTCTCTGCATCCTTTGGTGGTTATAGTGGTGCCAACCTT
ATTGCATCTGACACTACTATCAATGGGTTTAGTTCTTTCTGTGTTGACACTAGACAATTT
ACCATTTCACTGTTTTATAACGTTACAAACAGTTATGGTTATGTGTCTAAATCACAGGAC
AGTAATTGCCCTTTTACCTTGCAATCTGTTAATGATTACCTGTCTTTTAGCAAATTTTGT
GTTTCTACCAGCCTTTTGGCTAGTGCATGTACCATAGATCTTTTTGGTTACCCTGATTTT
GGTAGTGGTGTTAAGTTCACGTCCCTTTACTTTCAATTCACAAAGGGTGAGTTGATTACT
GGCACGCCTAAACCACTTGAAGGTGTTACGGACGTTTCTTTTATGACTCTGGATGTGTGT
ACCAAGTATACTATCTATGGCTTTAAAGGTGAGGGTGTCATTACCCTTACAAATTCTAGC
TTTTTGGCAGGTGTTTATTATACATCTGATTCTGGACAGTTGTTAGCTTTTAAGAATGTC
ACTAGTGGT
>TH/NP-1173/14 (KX911543)
CATTCTTTTGTTAACATTACTGTCTCTGCATCCTTTGGTGGTCATAGTGGTGCCAATCTT
ATTGCATCTGACACTACTATCAATGGGTTTAGTTCTTTCTGTGTTGACACTAGACAATTT
ACCATTTCACTGTTTTATAACGTTACAAACAGTTATGGTTATGTGTCTAATTCACAGGAC
AGTAATTGCCCTTTTACCTTGCAATCTGTTAATGATTACCTGTCTTTTAGCAAATTTTGT
GTTTCTACCAGCCTTTTGGCTAGTGCCTGTACCATAGATCTTTTTGGTTACCCTGAGTTT
GGTAGTGGTGTTAAGTTCACGTCCCTTTACTTTCAATTCACAAAGGGTGAGTTGATTACT
GGCACGCCTAAACCACTTGAAGGTGTCACGGACGTTTCTTTTATGACTCTGGATGTGTGT
ACCAAGTATACTATCTATGGCTTTAAAGGTGAGGGTATCATTACCCTTATAAATTCTAGC
TTTTTGGCAGGTGTTTATTACACATCTGATTCTGGACAGTTGTTAGCTTTTAAGAATGTC
ACTAGTGGT
>TH/CB-1324-1/14 (KX911544)
CATTCTTTTGTTAACATTACTGTCTCTGCGTCCTTTGGTGGTCATAGTGGTGCCAACCTT
ATTGCATCTGACACTACTATCAATGGGTTTAGTTCTTTCTGTGTTGACACTAGACAATTT
ACCATTTCACTGTTTTATAACGTTACAAACAGTTATGGTTATGTGTCTAACTCACAGGAC
AGTAATTGCCCTTTTACCTTGCAATCTGTTAATGATTACCTGTCTTTTAGCAAATTTTGT
GTTTCTACCAGCCTTTTGGCTAGTGCCTGTACCATAGATCTTTTTGGTTACCCTGAGTTT
GGTAGTGGTGTTAAGTTCACGTCCCTTTACTTTCAATTCACAACGGGTGAGTTGATTACT
GGCACGCCTAAACCACTTGAAGGTGTTACGGACGTTTCTTTTATGACTCTGGATGTGTGT
ACCAAGTATACTATCTATGGCTTTAAAGGTGAGGGTATCATAACCCTTACAAATTCTAGC
TTTTTGGCAGGTGTTTATTATACGTCTGATTCTGGACAGTTGTTAGCTTTTAAGAATGTC
ACTAGTGGT
>TH/CB-1324-2/14 (KX911545)
CATTCTTTTGTTAACATTACTGTCTCTGCGTCCTTTGGTGGTCATAGTGGTGCCAACCTT
ATTGCATCTGACACTACTATCAATGGGTTTAGTTCTTTCTGTGTTGACACTAGACAATTT
ACCATTTCACTGTTTTATAACGTTACAAACAGTTATGGTTATGTGTCTAACTCACAGGAC
AGTAATTGCCCTTTTACCTTGCAATCTGTTAATGATTACCTGTCTTTTAGCAAATTTTGT
GTTTCTACCAGCCTTTTGGCTAGTGCCTGTACCATAGATCTTTTTGGTTACCCTGAGTTT
GGTAGTGGTGTTAAGTTCACGTCCCTTTACTTTCAATTCACAACGGGTGAGTTGATTACT
GGCACGCCTAAACCACTTGAAGGTGTTACGGACGTTTCTTTTATGACTCTGGATGTGTGT
ACCAAGTATACTATCTATGGCTTTAAAGGTGAGGGTATCATAACCCTTACAAATTCTAGC
TTTTTGGCAGGTGTTTATTATACGTCTGATTCTGGACAGTTGTTAGCTTTTAAGAATGTC
ACTAGTGGT
>TH/RB-1373-3/14 (KX911546)
CATTCTTTTGTTAACATTACTGTCTCTGCATCCTTTGGTGGTCATAGTGGTGCCAATCTT
ATTGCATCTGACACTACTATCAATGGGTTTAGTTCTTTCTGTGTTGACACTAGACAATTT
ACCATTTCACTGTTTTATAACGTTACAAACAGTTATGGTTATGTGTCTAAATCACAGGAC
AGTAATTGCCCTTTTACCTTGCAATCTGTTAATGATTACCTGTCTTTTAGCAAATTTTGT
GTTTCTACCAGCCTTTTGGCTAGTGCCTGTACCATAGATCTTTTTGGTTACCCTGAGTTT
GGTAGTGGTGTTAAGTTCACGTCCCTTTACTTTCAATTCACAAAGGGTGAGTTGATTACT
GGCACGCCTAAACCACTTGAAGGTGTCACGGACGTTTCTTTTATGACTCTGGATGTGTGT
ACCAAGTATACTATCTATGGCTTTAAAGGTGAGGGTATCATTACCCTTATAAATTCTAGC
TTTTTGGCAGGTGTTTATTACACATCTGATTCTGGACAGTTGTTAGCTTTTAAGAATGTC
ACTAGTGGT
>TH/NP-65/14 (KX911548)
CATTCTTTTGTTAACATTACTGTCTCTGCGGCTTTTGGTGGTCATAGTGGTGCCAACCTC
ATTGCATCTGACACTACTATTAATGGGTTTAGTTCTTTCTGTGTTGACACTAGACAATTT
ACCATTACACTGTTTTACAACGTTACAAACAGTTATGGTTATGTGTCTAAATCACAGGAT
GGTAATTGCCCTTTCACCTTGCAATCTGTTAATGATTACCTGTCTTTTAGCAAATTTTGT
GTTTCAACCAGCCTTTTGGCTGGTGCTTGTACCATAGATCTTTTTGGTTACCCTGATTTC
GGTAGTGGTGTTAAGTTTACGTCCCTTTATTTTCAATTCACAAAGGGTGAGTTGATTACT
GGCACACCTAAACCACTTGAAGGTGTCACGGACGTTTCTTTTATCACTCTGGATGTGTGT
ACCAAGTATACTATCTATGGCTTTAAAGGTGAGGGTATTATTACCCTTACAAATTCTAGC
TTTTTGGCTGGTGTTTATTATACATCTGATAGTGGACAGTTGTTAGCCTTTAAGAATGTC
ACTAGTGGT
>TH/NP-142/14 (KX911550)
CATTCTTTTGTTAACATTACTGTCTCTGCGTCCTTTGGTGGTCATAGTGGTGCCAACCTT
ATTGCTTCTGACACTACTATCAATGGGTTTAGTTTTTTCTGTGTTGACACTAGACAATTT
ACCATTTCACTGTTTTATAACGTTACAAACAGTTATGGTTATGTGTCTAACTCACAGGAC
AGTAATTGCCCTTTTACCTTGCAATCTGTTAATGATTACCTGTCTTTTAGCAAATTTTGT
GTTTCTACCAGCCTCTTGGCTAGTGCCTGTACCATAGATCTTTTTGGTTACCCTGAGTTT
GGTAGTGGTGTTAAGTTCACGTCCCTTTACTTTCAATTCACAAAGGGTGAGTTGATTACT
GGCACGCCTAAACCACTTGAAGGTGTTACGGACGTTTCTTTTATGACTCTGGATGTGTGT
ACCAAGTATACTATCTATGGCTTTAAAGGTGAGGGTATCATTACCCTTACAAATTCTAGC
TTTTTGGCAGGTGTTTATTATACATCTGATTCTGGACAGTTGTTAGCTTTTAAGAATGTC
ACTAGTGGT
>TH/NP-224-1/14 (KX911551)
CATTCTTTTGTTAACATTACTGTCTCTGCATCCTTTGGTGGTCATAGTGGTGCCAATCTT
ATTGCATCTGACACTACTATCAATGGGTTTAGTTCTTTCTGTGTTGACACTAGACAATTT
ACCATTTCACTGTTTTATAACGTTACAAACAGTTATGGTTATGTGTCTAATTCACAGGAC
AGTAATTGCCCTTTTACCTTGCAATCTGTTAATGATTACCTGTCTTTTAGCAAATTTTGT
GTTTCTACCAGCCTTTTGGCTAGTGCCTGTACCATAGATCTTTTTGGTTACCCTGAGTTT
GGTAGTGGTGTTAAGTTCACGTCCCTTTACTTTCAATTCACAAAGGGTGAGTTGATTACT
GGCACGCCTAAACCACTTGAAGGTGTCACGGACGTTTCTTTTATGACTCTGGATGTGTGT
ACCAAGTATACTATCTATGGCTTTAAAGGTGAGGGTATCATTACCCTTATAAATTCTAGC
TTTTTGGCAGGTGTTTATTACACATCTGATTCTGGACAGTTGTTAGCTTTTAAGAATGTC
ACTAGTGGT
>TH/NP-224-2/14 (KX911552)
CATTCTTTTGTTAACATTACTGTCTCTGCATCCTTTGGTGGTCATAGTGGTGCCAATCTT
ATTGCATCTGACACTACTATCAATGGGTTTAGTTCTTTCTGTGTTGACACTAGACAATTT
ACCATTTCACTGTTTTATAACGTTACAAACAGTTATGGTTATGTGTCTAATTCACAGGAC
AGTAATTGCCCTTTTACCTTGCAATCTGTTAATGATTACCTGTCTTTTAGCAAATTTTGT
GTTTCTACCAGCCTTTTGGCTAGTGCCTGTACCATAGATCTTTTTGGTTACCCTGAGTTT
GGTAGTGGTGTTAAGTTCACGTCCCTTTACTTTCAATTCACAAAGGGTGAGTTGATTACT
GGCACGCCTAAACCACTTGAAGGTGTCACGGACGTTTCTTTTATGACTCTGGATGTGTGT
ACCAAGTATACTATCTATGGCTTTAAAGGTGAGGGTATCATTACCCTTATAAATTCTAGC
TTTTTGGCAGGTGTTTATTACACATCTGATTCTGGACAGTTGTTAGCTTTTAAGAATGTC
ACTAGTGGT
>TH/NP-23CF/15 (KX911554)
CATTCTTTTGTTAACATTACTGTCTCTGCATCCTTTGGTGGTCATAGTGGTGCCAATCTT
ATTGCATCTGACACTACCATCAATGGGTTTAGTTCTTTCTGTGTTGACACTAGACAATTT
ACCATTTCACTGTTTTATAACGTTACAAACAGTTATGGTTATGTGTCTAAATCACAGGAC
AGTAATTGCCCTTTTACCTTGCAATCTGTTAATGATTACCTGTCTTTTAGCAAATTTTGT
GTTTCTACCAGCCTTTTGGCTAGTGCCTGTACCATAGATCTCTTTGGTTACCCTGAGTTT
GGTAGTGGTGTTAAGTTCACGTCCCTTTACTTTCAATTCACAAAGGGTGAGTTGATTACT
GGCACGCCTAAACCACTTGAAGGTGTCACGGACGTTTCTTTTATGACTCTGGATGTGTGT
ACCAAGTATACTATCTATGGCTTTAAAGGTGAGGGTATCATTACCCTTATAAATTCTAGC
TTTTTGGCAGGTGTTTATTACACATCTGATTCTGGACAGTTGTTAGCTTTTAAGAATGTC
ACTAGTGGT
>TH/NP-23BOR/15 (KX911555)
CATTCTTTTGTTAACATTACTGTCTCTGCATCCTTTGGTGGTCATAGTGGTGCCAATCTT
ATTGCATCTGACACTACCATCAATGGGTTTAGTTCTTTCTGTGTTGACACTAGACAATTT
ACCATTTCACTGTTTTATAACGTTACAAACAGTTATGGTTATGTGTCTAAATCACAGGAC
AGTAATTGCCCTTTTACCTTGCAATCTGTTAATGATTACCTGTCTTTTAGCAAATTTTGT
GTTTCTACCAGCCTTTTGGCTAGTGCCTGTACCATAGATCTCTTTGGTTACCCTGAGTTT
GGTAGTGGTGTTAAGTTCACGTCCCTTTACTTTCAATTCACAAAGGGTGAGTTGATTACT
GGCACGCCTAAACCACTTGAAGGTGTCACGGACGTTTCTTTTATGACTCTGGATGTGTGT
ACCAAGTATACTATCTATGGCTTTAAAGGTGAGGGTATCATTACCCTTATAAATTCTAGC
TTTTTGGCAGGTGTTTATTACACATCTGATTCTGGACAGTTGTTAGCTTTTAAGAATGTC
ACTAGTGGT
>TH/RB-338-1/15 (KX911556)
CATTCTTTTGTTAACATTACTGTCTCTGCGTCCTTTGGTGGTTATAGTGGTGCCAACCTT
ATTGCATCTGACACTACTATCAATGGGTTTAGTTCTTTCTGTGTTGACACTAGACAATTT
ACCATTTCACTGTTTTATAACGTTACAAACAGTTATGGTTATGTGTCTAAATCACAGGAC
AGTAATTGCCCTTTTACCTTGCAATCTGTTAATGATTACCTGTCTTTTAGCAAATTTTGT
GTTTCTACTAGCCTTTTGGCTAGTGCCTGTACCATAGATCTTTTTGGTTACCCTGAGTTT
GGTAGTGGTGTTAAGTTCACGTCCCTTTACTTTCAATTCACTAAGGGTGAGTTGATTACT
GGCACGCCTAAACCACTTGAAGGTGTTACGGACGTTTCTTTTATGACTCTGGATGTGTGT
ACCAAGTATACTATCTATGGCTTTAAAGGTGAGGGTATCATTACCCTTACAAATTCCAGC
TTTTTGGCAGGTGTTTATTACACATCTGATTCTGGACAGTTGTTAGCTTTTAAGAATGTC
ACTAGTGGT
>TH/RB-BS/15 (KX911559)
CATTCTTTTGTTAACATTACTGTCTCTGCATCCTTTGGTGGTTATAGTGGTGCCAACCTT
ATTGCATCTGACACTACTATCAATGGGTTTAGTTCTTTCTGTGTTGACACTAGACAATTT
ACCATTTCACTGTTTTATAACGTTACAAACAGTTATGGTTATGTGTCTAAATCACAGGAC
AGTAATTGCCCTTTTACCTTGCAATCTGTTAATGATTACCTGTCTTTTAGCAAATTTTGT
GTTTCTACCAGCCTTTTGGCTAGTGCATGTACCATAGATCTTTTTGGTTACCCTGATTTT
GGTAGTGGTGTTAAGTTCACGTCCCTTTACTTTCAATTCACAAAGGGTGAGTTGATTACT
GGCACGCCTAAACCACTTGAAGGTGTTACGGACGTTTCTTTTATGACTCTGGATGTGTGT
ACCAAGTATACTATCTATGGCTTTAAAGGTGAGGGTGTCATTACCCTTACAAATTCTAGC
TTTTTGGCAGGTGTTTATTATACATCTGATTCTGGACAGTTGTTAGCTTTTAAGAATGTC
ACTAGTGGT
>TH/RB-272-2/15 (KX911561)
CATTCTTTTGTTAACATTACTGTCTCTGCATCCTTTGGTGGTCATAGTGGTGCCAATCTT
ATTGTATCTGACACTACTATCAATGGGTTTACTTCTTTCTGTGTTGACACTAGACAATTT
ACCATTTCACTGTTTTATAACGTTACAAACAGTTATGGTTATGTGTCTAAATCACAGGAC
AGTAATTGCCCTTTTACCCTGCAATCTGTTAATGATTACCTGTCTTTTAGCAAATTTTGT
GTCTCTACCAGCCTTTTGGCTAGTGCCTGTACCATAGATCTTTTTGGTTACCCTGAGTTT
GGTAGTGGTGTTAAGTTCACGTCCCTTTACTTTCAATTCACAAAGGGTGAGTTGATTACT
GGCACGCCTAAACCACTTGAAGGTGTCACGGACGTTTCTTTTATGACTCTGGATGTGTGT
ACCAAGTATACTATCTATGGTTTTAAAGGTGAGGGTATCATTACCCTTACAAATTCTAGC
GTTTTGGCAGGTGTTTATTACACATCTGATTCTGGACAGTTGTTAGCTTTTAAGAATGTC
ACTAGTGGT
>TH/CB-140CF/15 (KX911562)
CATTCTTTTGTTAACATTACTGTCTCTGCGTCCTTTGGTGGTCATAGTGGTGCCAACCTT
ATTGCATCTGACACTACTATCAATGGGTTTAGTTCTTTCTGTGTTGACACTAGACAATTT
ACCATTTCACTGTTTTATAACGTTACAAACAGTTATGGTTATGTGTCTAACTCACAGGAC
AGTAATTGCCCTTTTACCTTGCAATCTGTTAATGATTACCTGTCTTTTAGCAAATTTTGT
GTTTCTACCAGCCTTTTGGCTAGTGCCTGTACCATAGATCTTTTTGGTTACCCTGAGTTT
GGTAGTGGTGTTAAGTTCACGTCCCTTTACTTTCAATTCACAACGGGTGAGTTGATTACT
GGCACGCCTAAACCACTTGAAGGTGTTACGGACGTTTCTTTTATGACTCTGGATGTGTGT
ACCAAGTATACTATCTATGGCTTTAAAGGTGAGGGTATCATAACCCTTACAAATTCTAGC
TTTTTGGCAGGTGTTTATTATACGTCTGATTCTGGACAGTTGTTAGCTTTTAAGAATGTC
ACTAGTGGT
>TH/CB-140NS/15 (KX911563)
CATTCTTTTGTTAACATTACTGTCTCTGCGTCCTTTGGTGGTCATAGTGGTGCCAACCTT
ATTGCATCTGACACTACTATCAATGGGTTTAGTTCTTTCTGTGTTGACACTAGACAATTT
ACCATTTCACTGTTTTATAACGTTACAAACAGTTATGGTTATGTGTCTAACTCACAGGAC
AGTAATTGCCCTTTTACCTTGCAATCTGTTAATGATTACCTGTCTTTTAGCAAATTTTGT
GTTTCTACCAGCCTTTTGGCTAGTGCCTGTACCATAGATCTTTTTGGTTACCCTGAGTTT
GGTAGTGGTGTTAAGTTCACGTCCCTTTACTTTCAATTCACAACGGGTGAGTTGATTACT
GGCACGCCTAAACCACTTGAAGGTGTTACGGACGTTTCTTTTATGACTCTGGATGTGTGT
ACCAAGTATACTATCTATGGCTTTAAAGGTGAGGGTATCATAACCCTTACAAATTCTAGC
TTTTTGGCAGGTGTTTATTATACGTCTGATTCTGGACAGTTGTTAGCTTTTAAGAATGTC
ACTAGTGGT
>TH/NP1-1/15 (KX911564)
CATTCTTTTGTTAATATTACTGTCTCTGCTGCTTTTGGTGGTCATAGTGGTGCCAACCTC
ATTGCATCTGACACTACTATTAATGGGTTTAGTTCTTTCTGTGTTGACACTAGACAATTT
ACCATTACACTGTTTTATAACGTTACAAACAGTTATGGTTATGTGTCTAAATCACAGGAT
AGTAATTGCCCTTTCACCTTGCAATCTGTTAATGATTACCTGTCTTTTAGCAAATTTTGT
GTTTCTACCAGCCTTTTGGCTAGTGCTTGTACCATAGATCTTTTTGGTTACCCTGAGTTC
GGTAGTGGTGTTAAGTTTACGTCCCTTTATTTTCAATTCACAAAGGGTGAGTTGATTACT
GGTACGCCTAAACCACTTGTAGGTGTCACGGACGTCTCTTTTATGACTCTGGATGTGTGT
ACCAAGTATACTATCTATGGCTTTAAAGGTGAGGGTATTATTACCCTTACAAATTCTAGC
TTTTTGGCAGGTGTTTATTACACATCTGATTCTGGACAGTTGTTAGCCTTTAAGAATGTC
ACTAGTGGT
>TH/RB-CHN/15 (KX911567)
CATTCTTTTGTTAACATTACTGTCTCTGCGTCCTTTGGTGGTTATAGTGGTGCCAACCTT
ATTGCATCTGACACTACTATCAATGGGTTTAGTTCTTTCTGTGTTGACACTAGACAATTT
ACCATTTCACTGTTTTATAACGTTACAAACAGTTATGGTTATGTGTCTAAATCACAGGAC
AGTAATTGCCCTTTTACCTTGCAATCTGTTAATGATTACCTGTCTTTTAGCAAATTTTGT
GTTTCTACTAGCCTTTTGGCTAGTGCCTGTACCATAGATCTTTTTGGTTACCCTGAGTTT
GGTAGTGGTGTTAAGTTCACGTCCCTTTACTTTCAATTCACTAAGGGTGAGTTGATTACT
GGCACGCCTAAACCACTTGAAGGTGTTACGGACGTTTCTTTTATGACTCTGGATGTGTGT
ACCAAGTATACTATCTATGGCTTTAAAGGTGAGGGTATCATTACCCTTACAAATTCTAGC
TTTTTGGCAGGTGTTTATTATACATCTGATTCTGGACAGTTGTTAGCTTTTAAGAATGTC
ACTAGTGGT
>TH/RB23/15 (KX911568)
CATTCTTTTGTTAACATTACTGTCTCTGCGTCCTTTGGTGGTCATAGTGGTGCCAACCTT
ATTGCATCTGACACTACTATCAATGGGTTTAGTTCTTTCTGTGTTGACACTAGACAATTT
ACCATTTCACTGTTTTATAACGTTACAAACAGTTATGGTTATGTGTCTAAATCACAGGAC
AGTAATTGCCCTTTTACCCTGCAATCTGTTAATGATTACCTGTCTTTTAGCAAATTTTGT
GTTTCTACTAGCCTTTTGGCTAGTGCCTGTACCATAGATCTTTTTGGTTACCCTGATTTT
GGTAGTGGTGTTAAGTTCACGTCCCTTTACTTTCAATTCACTAAGGGTGAGTTGATTACT
GGCACGCCTAAACCACTTGAAGGTGTTACGGACGTTTCTTTTATGACTCTGGATGTGTGT
ACCAAGTATACTATCTATGGCTTTAAAGGTGAGGGTATCATTACCCTTACAAATTCTAGC
TTTTTGGCAGGTGTTTATTATACATCTGATTCTGGACAGTTGTTAGCTTTTAAGAATGTC
ACTAGTGGT
>TH/RB35/15 (KX911570)
CATTCTTTTGTTAACATTACTGTCTCTGCGTCCTTTGGTGGTCATAGTGGTGCCAACCTT
ATTGCATCTGACACTACTATCAATGGGTTTAGTTCTTTCTGTGTTGACACTAGACAATTT
ACCATTTCACTGTTTTATAACGTTACAAACAGTTATGGTTATGTGTCTAAATCACAGGAC
AGTAATTGCCCTTTTACCTTGCAATCTGTTAATGATTACCTGTCTTTTAGCAAATTTTGT
GTTTCTACTAGCCTTTTGGCTAGTGCCTGTACCATAGATCTTTTTGGTTACCCTGATTTT
GGTAGTGGTGTTAAGTTCACGTCCCTTTACTTTCAATTCACTAAGGGTGAGTTGATTACT
GGCACGCCTAAACCACTTGAAGGTGTTACGGACGTTTCTTTTATGACTCTGGATGTGTGT
ACCAAGTATACTATCTATGGCTTTAAAGGTGAGGGTATCATTACCCTTACAAATTCTAGC
TTTTTGGCAGGTGTTTATTATACATCTGATTCTGGACAGTTGTTAGCTTTTAAGAATGTC
ACTAGTGGT
>TH/RB38/15 (KX911571)
CATTCTTTTGTTAATATTACTGTCTCTGCGGCTTTTGGTGGTCATAGTGGTGCCAACCTC
ATTGCATCTGACACTACTATTAATGGGTTTAGTTCTTTCTGTGTTGACACTAGACAATTT
ACCATTACACTGTTTTACAACGTTACAAACAGTTATGGTTATGTGTCTAAATCACAGGAT
GGTAATTGCCCTTTCACCTTGCAATCTGTTAATGATTACCTGTCTTTTAGCAAATTTTGT
GTTTCAACCAGCCTTTTGGCTGGTGCTTGTACCATAGATCTTTTTGGTTACCCTGATTTC
GGTAGTGGTGTTAAGTTTACGTCCCTTTATTTTCAATTCACAAAGGGTGAGTTGATTACT
GGCACACCTAAACCACTTGAAGGTGTCACGGACGTTTCTTTTATCACTCTGGATGTGTGT
ACCAAGTATACTATCTATGGCTTTAAAGGTGAGGGTATTATTACCCTTACAAATTCTAGC
TTTTTGGCTGGTGTTTATTATACATCTGATAGTGGACAGTTGTTAGCCTTTAAGAATGTC
ACTAGTGGT
>TH/NP57/15 (KX911573)
CATTCTTTTGTTAATATTACTGTCTCTGCTGCTTTTGGTGGTCATAGTGGTGCCAACCTC
ATTGCATCTGACACTACTATTAATGGGTTTAGTTCTTTCTGTGTTGACACTAGACAATTT
ACCATTACACTGTTTTATAACGTTACAAACAGTTATGGTTATGTGTCTAAATCACAGGAT
AGTAATTGCCCTTTCACCTTGCAATCTGTTAATGATTACCTGTCTTTTAGCAAATTTTGT
GTTTCTACCAGCCTTTTGGCTAGTGCTTGTACCATAGATCTTTTTGGTTACCCTGAGTTC
GGTAGTGGTGTTAAGTTTACGTCCCTTTATTTTCAATTCACAAAGGGTGAGTTGATTACT
GGCACGCCTAAACCACTTGAAGGTGTCACGGACGTCTCTTTTATGACTCTGGATGTGTGT
ACCAAGTATACTATCTATGGCTTTAAAGGTGAGGGTATTATTACCCTTACAAATTCTAGC
TTTTTGGCAGGTGTTTATTACACATCTGATTCTGGACAGTTGTTAGCCTTTAAGAATGTC
ACTAGTGGT
>TH/NP58/15 (KX911572)
CATTCTTTTGTTAATATTACTGTCTCTGCTGCTTTTGGTGGTCATAGTGGTGCCAACCTC
ATTGCATCTGACACTACTATTAATGGGTTTAGTTCTTTCTGTGTTGACACTAGACAATTT
ACCATTACACTGTTTTATAACGTTACAAACAGTTATGGTTATGTGTCTAAATCACAGGAT
AGTAATTGCCCTTTCACCTTGCAATCTGTTAATGATTACCTGTCTTTTAGCAAATTTTGT
GTTTCTACCAGCCTTTTGGCTAGTGCTTGTACCATAGATCTTTTTGGTTACCCTGAGTTC
GGTAGTGGTGTTAAGTTTACGTCCCTTTATTTTCAATTCACAAAGGGTGAGTTGATTACT
GGCACGCCTAAACCACTTGAAGGTGTCACGGACGTCTCTTTTATGACTCTGGATGTGTGT
ACCAAGTATACTATCTATGGCTTTAAAGGTGAGGGTATTATTACCCTTACAAATTCTAGC
TTTTTGGCAGGTGTTTATTACACATCTGATTCTGGACAGTTGTTAGCCTTTAAGAATGTC
ACTAGTGGT
>TH/RB59/15 (KX911574)
CATTCTTTTGTTAACATTACTGTCTCTGCATCCTTTGGTGGTCATAGTGGTGCCAACCTT
ATTGCATCTGACACTACTATCAATGGGTTTAGTTCTTTCTGTGTTGACACTAGACAATTT
ACCATTTCACTGTTTTATAACGTTACAAACAGTTATGGTTATGTGTCTAAATCACAGGAC
AGTAATTGCCCTTTTACCTTGCAATCTGTTAATGATTACCTGTCTTTTAGCAAATTTTGT
GTTTCTACCAGCCTTTTGGCTAGTGCCTGTACCATAGATCTTTTTGGTTACCCTGATTTT
GGTAGTGGTGTTAAGTTTACGTCCCTTTACTTTCAATTCACAAAGGGTGAGTTGATTACT
GGCACGCCTAAACCACTTGAAGGTGTTACGGACGTTTCTTTTATGACTTTGGATGTGTGT
ACCAAGTATACTATCTATGGCTTTAAAGGTGAGGGTGTCATTACCCTTACAAATTCTAGC
TTTTTGGCAGGTGTTTATTATACATCTGATTCTGGACAGTTGTTAGCTTTTAAGAATGTC
ACTAGTGGT
>TH/RB60/15 (KX911575)
CATTCTTTTGTTAACATTACTGTCTCTGCATCCTTTGGTGGTCATAGTGGTGCCAACCTT
ATTGCATCTGACACTACTATCAATGGGTTTAGTTCTTTCTGTGTTGACACTAGACAATTT
ACCATTTCACTGTTTTATAACGTTACAAACAGTTATGGTTATGTGTCTAAATCACAGGAC
AGTAATTGCCCTTTTACCTTGCAATCTGTTAATGATTACCTGTCTTTTAGCAAATTTTGT
GTTTCTACCAGCCTTTTGGCTAGTGCCTGTACCATAGATCTTTTTGGTTACCCTGATTTT
GGTAGTGGTGTTAAGTTCACGTCCCTTTACTTTCAATTCACAAAGGGTGAGTTGATTACT
GGCACGCCTAAACCACTTGAAGGTGTTACGGACGTTTCTTTTATGACTTTGGATGTGTGT
ACCAAGTATACTATCTATGGCTTTAAAGGTGAGGGTGTCATTACCCTTACAAATTCTAGC
TTTTTGGCAGGTGTTTATTATACATCTGATTCTGGACAGTTGTTAGCTTTTAAGAATGTC
ACTAGTGGT
>TH/RB63/15 (KX911577)
CATTCTTTTGTTAACATTACTGTCTCTGCATCCTTTGGTGGTCATAGTGGTGCCAACCTT
ATTGCATCTGACACTACTATCAATGGGTTTAGTTCTTTCTGTGTTGACACTAGACAATTT
ACCATTTCACTGTTTTATAACGTTACAAACAGTTATGGTTATGTGTCTAAATCACAGGAC
AGTAATTGCCCTTTTACCTTGCAATCTGTTAATGATTACCTGTCTTTTAGCAAATTTTGT
GTTTCTACCAGCCTTTTGGCTAGTGCCTGTACCATAGATCTTTTTGGTTACCCTGATTTT
GGTAGTGGTGTTAAGTTCACGTCCCTTTACTTTCAATTCACAAAGGGTGAGTTGATTACT
GGCACGCCTAAACCACTTGAAGGTGTTACGGACGTTTCTTTTATGACTTTGGATGTGTGT
ACCAAGTATACTATCTATGGCTTTAAAGGTGAGGGTGTCATTACCCTTACAAATTCTAGC
TTTTTGGCAGGTGTTTATTATACATCTGATTCTGGACAGTTGTTAGCTTTTAAGAATGTC
ACTAGTGGT
>TH/RB65/15 (KX911579)
CATTCTTTTGTTAACATTACTGTCTCTGCATCCTTTGGTGGTCATAGTGGTGCCAATCTT
ATTGCATCTGACACTACTATCAATGGGTTTACTTCTTTCTGTGTTGACACTAGACAATTT
ACCATTTCACTGTTTTATAACGTTACAAACAGTTATGGTTATGTGTCTAAATCACAGGAC
AGTAATTGCCCTTTTACCCTGCAATCTGTTAATGATTACCTGTCTTTTAGCAAATTTTGT
GTCTCTACCAGCCTTTTGGCTAGTGCCTGTACCATAGATCTTTTTGGTTACCCTGAGTTT
GGTAGTGGTGTTAAGTTCACGTCCCTTTACTTTCAATTCACAAAGGGTGAGTTGATTACT
GGCACGCCTAAACCACTTGAAGGTGTCACGGACGTTTCTTTTATGACTCTGGATGTGTGT
ACCAAGTATACTATCTATGGTTTTAAAGGTGAGGGTATCATTACCCTTACAAATTCTAGC
GTTTTGGCAGGTGTTTATTACACATCTGATTCTGGACAGTTGTTAGCTTTTAAGAATGTC
ACTAGTGGT
>TH/RB67/15 (KX911581)
CATTCTTTTGTTAACATTACTGTCTCTGCATCCTTTGGTGGTCATAGTGGTGCCAATCTT
ATTGCATCTGACACTACTATCAATGGGTTTACTTCTTTCTGTGTTGACACTAGACAATTT
ACCATTTCACTGTTTTATAACGTTACAAACAGTTATGGTTATGTGTCTAAATCACAGGAC
AGTAATTGCCCTTTTACCCTGCAATCTGTTAATGATTACCTGTCTTTTAGCAAATTTTGT
GTCTCTACCAGCCTTTTGGCTAGTGCCTGTACCATAGATCTTTTTGGTTACCCTGAGTTT
GGTAGTGGTGTTAAGTTCACGTCCCTTTACTTTCAATTCACAAAGGGTGAGTTGATTACT
GGCACGCCTAAACCACTTGAAGGTGTCACGGACGTTTCTTTTATGACTCTGGATGTGTGT
ACCAAGTATACTATCTATGGTTTTAAAGGTGAGGGTATCATTACCCTTACAAATTCTAGC
GTTTTGGCAGGTGTTTATTACACATCTGATTCTGGACAGTTGTTAGCTTTTAAGAATGTC
ACTAGTGGT
>TH/CB74/15 (KX911584)
CATTCTTTTGTTAATATTACTGTCTCTGCTGCTTTTGGTGGTCATAGTGGTGCCAACCTC
ATTGCATCTGACACTACTATTAATGGGTTTAGTTCTTTCTGTGTTGACACTAGACAATTT
ACCATTACACTGTTTTATAACGTTACAAACAGTTATGGTTATGTGTCTAAATCACAGGCT
AGTAATTGCCCTTTCACCTTGCAATCTGTTAATGATTACCTGTCTTTTAGCAAATTTTGT
GTTTCTACCAGCCTTTTGGCTAGTGCTTGTACCATAGATCTTTTTGGTTACCCTGAGTTC
GGTAGTGGTGTTAAGTTTACGTCCCTTTATTTTCAATTCACAAAGGGTGAGTTGATTACT
GGCACGCCTAAACCACTTGAAGGTGTCACGGACGTCTCTTCTATGACTCTGGATGTGTGT
ACCAAGTATACTATCTATGGCTTTAAAGGTGAGGGTATTATTACCCTTACAAATTCTAGC
TTTTTGGCAGGTGTTTATTACACATCTGATTCTGGACAGTTGTTAGCCTTTAAGAATGTC
ACTAGTGGT
>TH/79/15 (KX911585)
CATTCTTTTGTTAATATTACTGTCTCTGCTGCTTTTGGTGGTCATAGTGGTGCCAACCTC
ATTGCATCTGACACTACTATTAATGGGTTTAGTTCTTTCTGTGTTGACACTAGACAATTT
ACCATTACACTGTTTTATAACGTTACAAACAGTTATGGTTATGTGTCTAAATCACAGGAT
AGTAATTGCCCTTTCACCTTGCAATCTGTTAATGATTACCTGTCTTTTAGCAAATTTTGT
GTTTCTACCAGCCTTTTGGCTAGTGCTTGTACCATAGATCTTTTTGGTTACCCTGAGTTC
GGTAGTGGTGTTAAGTTTACGTCCCTTTATTTTCAATTCACAAAGGGTGAGTTGATTACT
AGCACGCCTAAACCACTTGAAGGTGTCACGGACGTCTCTTTTATGACTCTGGATGTGTGT
ACCAAGTATACTATCTATGGCTTTAAAGGTGAGGGTATTATTACCCTTACAAATTCTAGC
TTTTTGGCAGGTGTTTATTACACATCTGATTCTGGACAGTTGTTAGCCTTTAAGAATGTC
ACTAGTGGT
>TH/80/15 (KX911586)
CATTCTTTTGTTAATATTACTGTCTCTGCTGCTTTTGGTGGTCATAGTGGTGCCAACCTC
ATTGCATCTGACACTACTATTAATGGGTTTAGTTCTTTCTGTGTTGACACTAGACAATTT
ACCATTACACTGTTTTATAACGTTACAAACAGTTATGGTTATGTGTCTAAATCACAGGAT
AGTAATTGCCCTTTCACCTTGCAATCTGTTAATGATTACCTGTCTTTTAGCAAATTTTGT
GTTTCTACCAGCCTTTTGGCTAGTGCTTGTACCATAGATCTTTTTGGTTACCCTGAGTTC
GGTAGTGGTGTTAAGTTTACGTCCCTTTATTTTCAATTCACAAAGGGTGAGTTGATTACT
AGCACGCCTAAACCACTTGAAGGTGTCACGGACGTCTCTTTTATGACTCTGGATGTGTGT
ACCAAGTATACTATCTATGGCTTTAAAGGTGAGGGTATTATTACCCTTACAAATTCTAGC
TTTTTGGCAGGTGTTTATTACACATCTGATTCTGGACAGTTGTTAGCCTTTAAGAATGTC
ACTAGTGGT
>TH/RB83/15 (KX911587)
CATTCTTTTGTTAACATTACTGTCTCTGCGTCCTTTGGTGGTTATAGTGGTGCCAACCTT
ATTGCATCTGACACTACTATCAATGGGTTTAGTTCTTTCTGTGTTGACACTAGACAATTT
ACCATTTCACTGTTTTATAACGTTACAAACAGTTATGGTTATGTGTCTAAATCACAGGAC
AGTAATTGCCCTTTTACCTTGCAATCTGTTAATGATTACCTGTCTTTTAGCAAATTTTGT
GTTTCTACTAGCCTTTTGGCTAGTGCCTGTACCATAGATCTTTTTGGTTACCCTGATTTT
GGTAGTGGTGTTAAGTTCACGTCCCTTTACTTTCAATTCACTAAGGGTGAGTTGATTACT
GGCACGCCTAAACCACTTGAAGGTGTTACGGACGTTTCTTTTATGACTCTGGGTGTGTGT
ACCAAGTATACTATCTATGGCTTTAAAGGTGAGGGTATCATTACCCTTACAAATTCTAGC
TTTTTGGCAGGTGTTTATTACACATCTGATTCTGGACAGTTGTTAGCTTTTAAGAATGTC
ACTAGTGGT
>TH/RB84/15 (KX911588)
CATTCTTTTGTTAACATTACTGTCTCTGCGTCCTTTGGTGGTTATAGTGGTGCCAACCTT
ATTGCATCTGACACTACTATCAATGGGTTTAGTTCTTTCTGTGTTGACACTAGACAATTT
ACCATTTCACTGTTTTATAACGTTACAAACAGTTATGGTTATGTGTCTAAATCACAGGAC
AGTAATTGCCCTTTTACCTTGCAATCTGTTAATGATTACCTGTCTTTTAGCAAATTTTGT
GTTTCTACTAGCCTTTTGGCTAGTGCCTGTACCATAGATCTTTTTGGTTACCCTGATTTT
GGTAGTGGTGTTAAGTTCACGTCCCTTTACTTTCAATTCACTAAGGGTGAGTTGATTACT
GGCACGCCTAAACCACTTGAAGGTGTTACGGACGTTTCTTTTATGACTCTGGGTGTGTGT
ACCAAGTATACTATCTATGGCTTTAAAGGTGAGGGTATCATTACCCTTACAAATTCTAGC
TTTTTGGCAGGTGTTTATTACACATCTGATTCTGGACAGTTGTTAGCTTTTAAGAATGTC
ACTAGTGGT
>TH/RB99/15 (KX911581)
CATTCTTTTGTTAACATTACTGTCTCTGCGTCCTTTGGTGATTATAGTGGTGCCAACCTT
ATTGCATCTGACACTACTATCAATGGGTTTAGTTCTTTCTGTGTTGACACTAGACAATTT
ACCATTTCACTGTTTTATAACGTTACAAACAGTTATGGTTATGTGTCTAAATCACAGGAC
AGTAATTGCCCTTTTACCTTGCAATCTGTTAATGATTACCTGTCTTTTAGCAAATTTTGT
GTTTCTACTAGCCTTTTGGCTAGTGCCTGTACCATAGATCTTTTTGGTTACCCTGAGTTT
GGTAGTGGTGTTAAGTTCACGTCCCTTTACTTTCAATTCACTAAGGGTGAGTTGATTACT
GGCACGCCTAAACCACTTGAAGGTGTTACGGACGTTTCTTTTATGACTCTGGATGTGTGT
ACCAAGTATACTATCTATGGCTTTAAAGGTGAGGGTATCATTACCCTTACAAATTCTAGC
TTTTTGGCAGGTGTTTATTACACATCTGATTCTGGACAGTTGTTAGCTTTTAAGAATGTC
ACTAGTGGT
>TH/NP141/16 (KX911594)
CATTCTTTTGTTAATATTACTGTCTCTGCTGCTTTTGGTGGTCATAGTGGTGCCAACCTC
ATTGCATCTGACACTACTATTAATGGGTTTAGTTCTTTCTGTGTTGACACTAGACAATTT
ACCATTACACTGTTTTATAACGTTACAAACAGTTATGGTTATGTGTCTAAATCACAGGAT
AGTAATTGCCCTTTCACCTTGCAATCTGTTAATGATTACCTGTCTTTTAGCAAATTTTGT
GTTTCTACCAGCCTTTTGGCTAGTGCTTGTACCATAGATCTTTTTGGTTACCCTGAGTTC
GGTAGTGGTGTTAAGTTTACGTCCCTTTATTTTCAATTCACAAAGGGTGAGTTGATTACT
GGCACGCCTAAACCACTTGAAGGTGTCACGGACGTCTCTTTTATGACTCTGGATGTGTGT
ACCAAGTATACTATCTATGGCTTTAAAGGTGAGGGTATTATTACCCTTACAAATTCTAGC
GTTTTGGCAGGTGTTTATTACACATCTGATTCTGGACAGTTGTTAGCTTTTAAGAATGTC
ACTAGTGGT
>TH/NP142/16 (KX911595)
CATTCTTTTGTTAATATTACTGTCTCTGCTGCTTTTGGTGGTCATAGTGGTGCCAACCTC
ATTGCATCTGACACTACTATTAATGGGTTTAGTTCTTTCTGTGTTGACACTAGACAATTT
ACCATTACACTGTTTTATAACGTTACAAACAGTTATGGTTATGTGTCTAAATCACAGGAT
AGTAATTGCCCTTTCACCTTGCAATCTGTTAATGATTACCTGTCTTTTAGCAAATTTTGT
GTTTCTACCAGCCTTTTGGCTAGTGCTTGTACCATAGATCTTTTTGGTTACCCTGAGTTC
GGTAGTGGTGTTAAGTTTACGTCCCTTTATTTTCAATTCACAAAGGGTGAGTTGATTACT
GGCACGCCTAAACCACTTGAAGGTGTCACGGACGTCTCTTTTATGACTCTGGATGTGTGT
ACCAAGTATACTATCTATGGCTTTAAAGGTGAGGGTATTATTACCCTTACAAATTCTAGC
GTTTTGGCAGGTGTTTATTACACATCTGATTCTGGACAGTTGTTAGCTTTTAAGAATGTC
ACTAGTGGT
>TH/KR148/16 (KX911596)
CATTCTTTTGTTAATATTACTGTCTCTGCTGCTTTTGGTGGTCATAGTGGTGCCAACCTC
ATTGCATCTGACACTACTATTAATGGGTTTAGTTCTTTCTGTGTTGACACTAGACAATTT
ACCATTACACTGTTTTATAACGTTACAAACAGTTATGGTTATGTGTCTAAATCACAGGAT
AGTAATTGCCCTTTCACCTTGCAATCTGTTAATGATTACCTGTCTTTTAGCAAATTTTGT
GTTTCTACCAGCCTTTTGGCTAGTGCTTGTACCATAGATCTTTTTGGTTACCCTGAGTTC
GGTAGTGGTGTTAAGTTTACGTCCCTTTATTTTCAATTCACAAAGGGTGAGTTGATTACT
GGCACGCCTAAACCACTTGAAGGTGTCACGGACGTYTCTTTTATGACTCTGGATGTGTGT
ACCAAGTATACTATCTATGGCTTTAAAGGTGAGGGTATTATTACCCTTACAAATTCTAGC
TTTTTGGCAGGTGTTTATTACACATCTGATTCTGGACAGTTGTTAGCCTTTAAGAATGTC
ACTAGTGGT
>TH/KR149/16 (KX911597)
CATTCTTTTGTTAATATTACTGTCTCTGCTGCTTTTGGTGGTCATAGTGGTGCCAACCTC
ATTGCATCTGACACTACTATTAATGGGTTTAGTTCTTTCTGTGTTGACACTAGACAATTT
ACCATTACACTGTTTTATAACGTTACAAACAGTTATGGTTATGTGTCTAAATCACAGGAT
AGTAATTGCCCTTTCACCTTGCAATCTGTTAATGATTACCTGTCTTTTAGCAAATTTTGT
GTTTCTACCAGCCTTTTGGCTAGTGCTTGTACCATAGATCTTTTTGGTTACCCTGAGTTC
GGTAGTGGTGTTAAGTTTACGTCCCTTTATTTTCAATTCACAAAGGGTGAGTTGATTACT
GGCACGCCTAAACCACTTGAAGGTGTCACGGACGTCTCTTTTATGACTCTGGATGTGTGT
ACCAAGTATACTATCTATGGCTTTAAAGGTGAGGGTATTATTACCCTTACAAATTCTAGC
TTTTTGGCAGGTGTTTATTACACATCTGATTCTGGACAGTTGTTAGCCTTTAAGAATGTC
ACTAGTGGT
>TH/NP153/16 (KX911598)
CATTCTTTTGTTAATATTACTGTCTCTGCTGCTTTTGGTGGTCATAGTGGTGCCAACCTC
ATTGCATCTGACACTACTATTAATGGGTTTAGTTCTTTCTGTGTTGACACTAGACAATTT
ACCATTACACTGTTTTATAACGTTACAAACAGTTATGGTTATGTGTCTAAATCACAGGAT
AGTAATTGCCCTTTCACCTTGCAATCTGTTAATGATTACCTGTCTTTTAGCAAATTTTGT
GTTTCTACCAGCCTTTTGGCTAGTGCTTGTACCATAGATCTTTTTGGTTACCCTGATTTC
GGTAGTGGTGTTAAGTTTACGTCCCTTTATTTTCAATTCACAATGGGTGAGTTGATTACT
GGCACGCCTAAACCACTTGAAGGTGTCACGGACGTCTCTTTTATGACTCTGGATGTGTGT
ACCAAGTATACTATCTATGGCTTTAAAGGTGAGGGTATTATTACCCTTACAAATTCTAGC
TTTTTGGCAGGTGTTTATTACACATCTGATTCTGGACAGTTGTTAGCCTTTAAGAATGTC
ACTAGTGGT
>TH/RB160/16 (KX911599)
CATTCTTTTGTTAACATTACTGTCTCTGCATCCTTTGGTGGTTATAGTGGTGCCAACCTT
ATTGCATCTGACACTACTATCAATGGGTTTAGTTCTTTCTGTGTTGACACTAGACAATTT
ACCATTTCACTGTTTTATAACGTTACAAACAGTTATGGTTATGTGTCTAAATCACAGGAC
AGTAATTGCCCTTTTACCTTGCAATCTGTTAATGATTACCTGTCTTTTAGCAAATTTTGT
GTTTCTACCAGCCTTTTGGCTAGTGCATGTACCATAGATCTTTTTGGTTACCCTGATTTT
GGTAGTGGTGTTAAGTTCACGTCCCTTTACTTTCAATTCACAAAGGGTGAGTTGATTACT
GGCACGCCTAAACCACTTGAAGGTGTTACGGACGTTTCTTTTATGACTCTGGATGTGTGT
ACCAAGTATACTATCTATGGCTTTAAAGGTGAGGGTGTCATTACCCTTACAAATTCTAGC
TTTTTGGCAGGTGTTTATTATACATCTGATTCTGGACAGTTGTTAGCTTTTAAGAATGTC
ACTAGTGGT
>TH/RB161/16 (KX911600)
CATTCTTTTGTTACCATTACTGTCTCTGCATCCTTTGGTGGTTATAGTGGTGCCAACCTT
ATTGCATCTGACACTACTATCAATGGGTTTAGTTCTTTCTGTGTTGACACTAGACAATTT
ACCATTTCACTGTTTTATAACGTTACAAACAGTTATGGTTATGTGTCTAAATCACAGGAC
AGTAATTGCCCTTTTACCTTGCAATCTGTTAATGATTACCTGTCTTTTAGCAAATTTTGT
GTTTCTACCAGCCTTTTGGCTAGTGCATGTACCATAGATCTTTTTGGTTACCCTGATTTT
GGTAGTGGTGTTAAGTTCACGTCCCTTTACTTTCAATTCACAAAGGGTGAGTTGATTACT
GGCACGCCTAAACCACTTGAAGGTGTTACGGACGTTTCTTTTATGACTCTGGATGTGTGT
ACCAAGTATACTATCTATGGCTTTAAAGGTGAGGGTGTCATTACCCTTACAAATTCTAGC
TTTTTGGCAGGTGTTTATTATACATCTGATTCTGGACAGTTGTTAGCTTTTAAGAATGTC
ACTAGTGGT
>TH/RB163/16 (KX911601)
CATTCTTTTGTTAACATTACTGTCTCTGCGTCCTTTGGTGGTTATAGTGGTGCCAACCTT
ATTGCATCTGACACTACTATCAATGGGTTTAGTTCTTTCTGTGTTGATACTAGACAATTT
ACCATTTCACTGTTTTATAACGTTACAAACAGTTATGGTTATGTGTCTAAATCACAGGAC
AGTAATTGCCCTTTTACCTTGCAATCTGTTAATGATTACCTGTCTTTTAGCAAATTTTGT
GTTTCTACTAGCCTTTTGGCTAGTGCCTGTACCATAGATCTTTTTGGTTACCCTGATTTT
GGTAGTGGTGTTAAGTTCACGTCCCTTTACTTTCAATTCACTAAGGGTGAGTTGATTACT
GGCACGCCTAAACCACTTGAAGGTGTTACGGACGTTTCTTTTATGACTCTGGGTGTGTGT
ACCAAGTATACTATCTATGGCTTTAAAGGTGAGGGTATCATTACCCTTACAAATTCTAGC
TTTTTGGCAGGTGTTTATTACACATCTGATTCTGGACAGTTGTTAGCTTTTAAGAATGTC
ACTAGTGGT
>TH/RB164/16 (KX911602)
CATTCTTTTGTTAACATTACTGTCTCTGCGTCCTTTGGTGGTTATAGTGGTGCCAACCTT
ATTGCATCTGACACTACTATCAATGGGTTTAGTTCTTTCTGTGTTGATACTAGACAATTT
ACCATTTCACTGTTTTATAACGTTACAAACAGTTATGGTTATGTGTCTAAATCACAGGAC
AGTAATTGCCCTTTTACCTTGCAATCTGTTAATGATTACCTGTCTTTTAGCAAATTTTGT
GTTTCTACTAGCCTTTTGGCTAGTGCCTGTACCATAGATCTTTTTGGTTACCCTGATTTT
GGTAGTGGTGTTAAGTTCACGTCCCTTTACTTTCAATTCACTAAGGGTGAGTTGATTACT
GGCACGCCTAAACCACTTGAAGGTGTTACGGACGTTTCTTTTATGACTCTGGGTGTGTGT
ACCAAGTATACTATCTATGGCTTTAAAGGTGAGGGTATCATTACCCTTACAAATTCTAGC
TTTTTGGCAGGTGTTTATTACACATCTGATTCTGGACAGTTGTTAGCTTTTAAGAATGTC
ACTAGTGGT
>TH/RB165/16 (KX911603)
CATTCTTTTGTTAACATTACTGTCTCTGCGTCCTTTGGTGGTTATAGTGGTGCCAACCTT
ATTGCATCTGACACTACTATCAATGGGTTTAGTTCTTTCTGTGTTGATACTAGACAATTT
ACCATTTCACTGTTTTATAACGTTACAAACAGTTATGGTTATGTGTCTAAATCACAGGAC
AGTAATTGCCCTTTTACCTTGCAATCTGTTAATGATTACCTGTCTTTTAGCAAATTTTGT
GTTTCTACTAGCCTTTTGGCTAGTGCCTGTACCATAGATCTTTTTGGTTACCCTGATTTT
GGTAGTGGTGTTAAGTTCACGTCCCTTTACTTTCAATTCACTAAGGGTGAGTTGATTACT
GGCACGCCTAAACCACTTGAAGGTGTTACGGACGTTTCTTTTATGACTCTGGGTGTGTGT
ACCAAGTATACTATCTATGGCTTTAAAGGTGAGGGTATCATTACCCTTACAAATTCTAGC
TTTTTGGCAGGTGTTTATTACACATCTGATTCTGGACAGTTGTTAGCTTTTAAGAATGTC
ACTAGTGGT
>TH/RB210/16 (MF139376)
CATTCTTTTGTTAACATTACTGTCTCTGCGTCCTTTGGTGATTATAGTGGTGCCAACCTT
ATTGCATCTGACACTACTATCAATGGGCTTAGTTCTTTCTGTGTTGACACTAGACAATTT
ACCATTTCACTGTTTTATAACGTCACAAACAGTTATGGTTATGTGTCTAAGTCACAGGAC
AGTAATTGCCCTTTTACCTTGCAATCTGTTAATGATTACCTGTCTTTTAGCAAATTTTGT
GTTTCTACTAGCCTTTTGGCTAGTGCCTGTACCATAGATCTTTTTGGTTACCCTGAGTTT
GGTAGTGGTGTTAAGTTCACGTCCCTTTACTTTCAATTCACTAAGGGTGAGTTGATTACT
GGCACGCCTAAACCACTTGAAGGTGTTACGGACGTTTCTTTTATGACTCTGGATGTGTGT
ACCAAGTATACTATCTATGGCTTTAAAGGTGAGGGTATCATTACCCTTACAAATTCTAGC
TTTTTGGCAGGTGTTTATTATACATCTGATTCTGGACAGTTGTTAGCTTTTAAGAATGTC
ACTAGTGGT
>TH/RB228/16 (MF139377)
CATTCTTTTGTTAATATTACTGTCTCTGCTGCTTTTGGTGGTCATAGTGGTGCCAACCTC
ATTGCATCTGACACTACTATTAATGGGTTTAGTTCTTTCTGTGTTGACACTAGACAATTT
ACCATTACACTGTTTTATAACGTTACAAACAGTTATGGTTATGTGTCTAAATCACAGGAT
AGTAATTGCCCTTTCACCTTGCAATCTGTTAATGATTACCTGTCTTTTAGCAAATTTTGT
GTTTCTACCAGCCTTTTGGCTAGTGCTTGTACCATAGATCTTTTTGGTTACCCTGAGTTC
GGTAGTGGTGTTAAGTTTACGTCCCTTTATTTTCAATTCACAAAGGGTGAGTTGATTACT
GGCACGCCTAAACCACTTGAAGGTGTCACGGACGTCTCTTTTATGACTCTGGATGTGTGT
ACCAAGTATACTATCTATGGCTTTAAAGGTGAGGGTATTATTACCCTTACAAATTCTAGC
TTTTTGGCAGGTGTTTATTACACATCTGATTCTGGACAGTTGTTAGCCTTTAAGAATGTC
ACTAGTGGT
>TH/RB245/16 (MF139383)
CATTCTTTTGTTAACATTACTGTCTCTGCTTCCTTTGGTGGTCATAGTGGTGCCAACCTT
ATTGCATCTGACACTACTATCAATGGGTTTAGTTCTTTCTGTGTTGACACTAGACAATTT
ACCATTTCACTGTTTTATAACGTTACAAACAGTTATGGTTATGTGTCTAACTCACAGGAC
AGTAATTGCCCTTTTACCTTGCAATCTGTTAATGATTACCTGTCTTTTAGCAAATTTTGT
GTTTCTACCAGCCTTTTGGCTAGTGCCTGTACCATAGATCTTTTTGGTTACCCTGAGTTT
GGTAGTGGTGTTAAGTTCACGTCCCTTTACTTTCAATTCACAAAGGGTGAGTTGATTACT
GGCACGCCTAAACCACTTGAAGGTGTTAAGGACGTTTCTTTTATGACTCTGGATGTGTGT
ACCAAGTATACTATCTATGGCTTTAAAGGTGAGGGTATCATTACCCTTACAAATTCTAGC
TTTTTGGCAGGTGTTTATTATACATCTGATTCTGGACAGTTGTTAGCTTTTAAGAATGTC
ACTAGTGGT
>TH/KR298/16 (MF139390)
CATTCTTTTGTTAATATTACTGTCTCTGCTGCTTTTGGTGGTCATAGTGGTGCCAACCTC
ATTGCATCTGACACTACTATTAATGGGTTTAGTTCTTTCTGTGTTGACACTAGACAATTT
ACCATTACACTGTTTTATAACGTTACAAACAGTTATGGTTATGTGTCTAAATCACAGGAT
AGTAATTGCCCTTTCACCTTGCAATCTGTTAATGATTACCTGTCTTTTAGCAAATTTTGT
GTTTCTACCAGCCTTTTGGCTAGTGCTTGTACCATAGATCTTTTTGGTTACCCTGAGTTC
GGTAGTGGTGTTAAGTTTACGTCCCTTTATTTTCAATTCACAAAGGGTGAGTTGATTACT
GGCACGCCTAAACCACTTGAAGGTGTCACGGACGTCTCTTTTATGACTCTGGATGTGTGT
ACCAAGTATACTATCTATGGCTTTAAAGGTGAGGGTATTATTACCCTTACAAATTCTAGC
TTTTTGGCAGGTGTTTATTACACATCTGATTCTGGACAGTTGTTAGCCTTTAAGAATGTC
ACTAGTGGT
