# Supplementary material for: Analysis of the spike, ORF3, and nucleocapsid genes of porcine epidemic diarrhea virus circulating on Thai swine farms, 2011–2016
Source: PeerJ. 2019 Apr 30;7:e6843. doi: 10.7717/peerj.6843 (PMC6499054; doi:10.7717/peerj.6843)
Supplement: Supplemental Information 15 — ORF3 gene sequence with accession number of 95 PEDV strains. [file peerj-07-6843-s015.fas]

>TH/NP-156/11 (MH744158)
ATGTTTCTTGGACTTTTTCAATACACGATTGACACAGTTGTCAAAGATGTATCAAAGTCT
GCCAACTTGTCTTTGGATGCTGTCCAAGAGTTGGAGCTCAATGTAGTTCCAATTAGACAA
GCTTCAAATGTGACGGGTTTTCTTTTCACCAGTGTTTTTATTTACTTCTTTGCACTGTTT
AAAGCGTCTTCTTTGAGGCGCAATTATATTATGTTGGCAGCGCGTTTTGCTGTCATTGTT
CTTTATTGCCCACTTTTATATTATTGTGGTGCATTTTTAGATGCAACTATTATTTGTTGC
ACACTTATTGGCAGGCTTTGTTTAGTCTGCTTTTACTCCTGGCGCTATAAAAATGCGCTC
TTTATTATCTTTAATACTACGACACTTTCTTTCCTCAATGGTAAAGCAGCTTATTATGAC
GGCAAATCCATTGTGATTTTAGAAGGTGGTGACCATTACATCACTTTTGGCAACTCTTTT
GTTGCTTTCGTTAGTAGCAGTGACTTGTATCTAGCTATACGTGGGCGGCAAGAAGCCGAC
CTACAGCTGTTGCGAACTGTTGAGCTTCTTGATGGCAAGAAGCTTTATGTCTTTTCGCAA
CATCAAATTGTTGGCATTACTAATGCTGCATTTGACTCAATTCAACTAGACGAGTATGCT
ACAATTAGTGAATGA
>TH/CB-1421/11 (MH744159)
ATGTTTCTTGGACTTTTTCAATACACGATTGACACAGTTGTCAAAGATGTCTCAAAGTCT
GCTAACTTGTCTTCGGATGCTGTCCAAGAGTTGGAGCTCAATGTAGTTCCTATTAGACAA
GCTTCAAATGTGACGGGTTTTCTTTTCACCAGTGTTTTTATTTACTTCTTTGCACTGTTT
AAAGCGTCTTCTTTGAGGCGCAATTATATTATGTTGGCAGCGCGTTTTGCTGTCATTGTT
TTTTATTGCCCACTTTTATATTATTGTGGTGCATTTTTAGATGCAACTATTATTTGTTGC
ACACTTATTGGCAGGCTTTGTTTAGTCTGCTTTTACTCCTGGCGCTATAAAAATGCGCTC
TTTATTATCTTTAATACTACGACACTTTCTTTCCTCAATGGTAAGGCAGCTTATTATGAC
GGCAAATCCATTGTGATTTTAGAAGGTGGTGACCATTACATCACTTTTGGCAACTCTTTT
GTTGCTTTCGTTAGTAGCATTGACTTGTACCTAGCTATACGTGGGCGGCAAGAAGCCGAC
CTACAGCTGTTGCGAACTGTTGAGCTTCTTGATGGCAAGAAGCTTTATGTCTTTTCGCAA
CATCAAATTGTTGGCATTACTAATGCTGCATTTGACTCAATTCAACTAGACGAGTATGCT
ACAATTAGTGAATGA
>TH/CB-3553/11 (MH744160)
ATGTTTCTTGGACTTTTTCAATACACGATTGACACAGTTGTCAAAGATGTCTCAAAGTCT
GCTAACTTGTCTTCGGATGCTGTCCAAGAGTTGGAGCTCAATGTAGTTCCTATTAGACAA
GCTTCAAATGTGACGGGTTTTCTTTTCACCAGTGTTTTTATTTACTTCTTTGCACTGTTT
AAAGCGTCTTCTTTGAGGCGCAATTATATTATGTTGGCAGCGCGTTTTGCTGTCATTGTT
TTTTATTGCCCACTTTTATATTATTGTGGTGCATTTTTAGATGCAACTATTATTTGTTGC
ACACTTATTGGCAGGCTTTGTTTAGTCTGCTTTTACTCCTGGCGCTATAAAAATGCGCTC
TTTATTATCTTTAATACTACGACACTTTCTTTCCTCAATGGTAAGGCAGCTTATTATGAC
GGCAAATCCATTGTGATTTTAGAAGGTGGTGACCATTACATCACTTTTGGCAACTCTTTT
GTTGCTTTCGTTAGTAGCATTGACTTGTACCTAGCTATACGTGGGCGGCAAGAAGCCGAC
CTACAGCTGTTGCGAACTGTTGAGCTTCTTGATGGCAAGAAGCTTTATGTCTTTTCGCAA
CATCAAATTGTTGGCATTACTAATGCTGCATTTGACTCAATTCAACTAGACGAGTATGCT
ACAATTAGTGAATGA
>TH/NP-795/11 (MH744161)
ATGTTTCTTGGACTTTTTCAATACACGATTGACACAGTTGTCAAAGATGTATCAAAGTCT
GCTAACTTGTCTTTGGATGCTGTCCAAGAGTTGGAGCTCAATGTAGTTCCAATTAGACAA
GCTTCAAATGTGACGGGTTTTCTTTTCACCAGTGTTTTTATTTACTTCTTTGCACTGTTT
AAAGCGTCTTCTTTGAGGCGCAATTATATTATGTTGGCAGCGCGTTTTGCTGTCATTGTT
CTTTATTGCCCACTTTTATATTATTGTGGTGCATTTTTAGATGCAACTATTATTTGTTGC
ACACTTATTGGCAGGCTTTGTTTAGTCTGCTTTTACTCCTGGCGCTATAAAAATGCGCTC
TTTATTAGCTTTAATACTACGACACTTTCTTTCCTCAATGGTAAAGCAGCTTATTATGAC
GGCAAATCCATTGTGATTTTAGAAGGTGGTGACCATTACATCACTTTTGGCAACTCTTTT
GTTGCTTTCGTTAGTAGCAGTGACTTGTATCTAGCTATACGTGGGCGGCAAGAAGCCGAC
CTACAGCTGTTGCGAACTGTTGAGCTTCTTGATGGCAAGAAGCTTTATGTCTTTTCGCAA
CATCAAATTGTTGGCATTACTAATGCTGCATTTGATTCAATTCAACTAGACGAGTATGCT
ACAATTAGTGAATGA
>TH/RB-833/11 (MH744162)
ATGTTTCTTGGACTTTTTCAATACACGATTGACACAGTTGTCAAAGATGTATCAAAGTCT
GCTAACTTGTCTTTGGATGCTGTCCAAGAGTTGGAGCTCAATGTAGTCCCAATTAGACAA
GCTTCAAATGTGACGGGTTTTCTTTTCACCAGTGTTTTTATTTACTTCTTTGCACTGTTT
AAAGCGTCTTCTTTGAGGCGCAATTATATTATGTTGGCAGCGCGTTTTGCTGTCATTGTT
CTTTATTGCCCACTTTTATATTATTGTGGTGCATTTTTAGATGCAACTATTATTTGTTGC
ACACTTATTGGCAGGCTTTGTTTAGTCTGCTTTTACTCCTGGCGCTATAAAAATGCGCTC
TTTATTATCTTTAATACTACGACACTTTCTTTTCTCAATGGTAAAGCAGCTTATTATGAC
GGCAAATCCATTGTGATTTTAGAAGGTGGTGACCATTACATCACTTTTGGCAACTCTTTT
GTTGCTTTCGTTAGTAGCAGTGACTTGTATCTAGCTATACGTGGGCGGCAAGAAGCCGAC
CTACAGCTGTTGCGAACTGTTGAGCTTCTTGATGGCAAGAAGCTTTATGTCTTTTCGCAA
CATCAAATTGTTGGCATTACCAATGCTGCATTTGACTCAATTCAACTAGACGAGTATGCT
ACAATTAGTGAATGA
>TH/RB-833.3/11 (MH744163)
ATGTTTCTTGGACTTTTTCAATACACGATTGACACAGTTGTCAAAGATGTATCAAAGTCT
GCTAACTTGTCTTTGGATGCTGTCCAAGAGTTGGAGCTCAATGTAGTCCCAATTAGACAA
GCTTCAAATGTGACGGGTTTTCTTTTCACCAGTGTTTTTATTTACTTCTTTGCACTGTTT
AAAGCGTCTTCTTTGAGGCGCAATTATATTATGTTGGCAGCGCGTTTTGCTGTCATTGTT
CTTTATTGCCCACTTTTATATTATTGTGGTGCATTTTTAGATGCAACTATTATTTGTTGC
ACACTTATTGGCAGGCTTTGTTTAGTCTGCTTTTACTCCTGGCGCTATAAAAATGCGCTC
TTTATTATCTTTAATACTACGACACTTTCTTTTCTCAATGGTAAAGCAGCTTATTATGAC
GGCAAATCCATTGTGATTTTAGAAGGTGGTGACCATTACATCACTTTTGGCAACTCTTTT
GTTGCTTTCGTTAGTAGCAGTGACTTGTATCTAGCTATACGTGGGCGGCAAGAAGCCGAC
CTACAGCTGTTGCGAACTGTTGAGCTTCTTGATGGCAAGAAGCTTTATGTCTTTTCGCAA
CATCAAATTGTTGGCATTACCAATGCTGCATTTGACTCAATTCAACTAGACGAGTATGCT
ACAATTAGTGAATGA
>TH/CB-KHF/11 (MH744164)
ATGTTTCTTGGACTTTTTCAATATACGATTGACACAGTTGTCAAAGATGTCTCAAAGTCT
GCCAACTTGTCTTTGGATGCTGTCCAAGAGTTGGAGCTCAATGTGGTTCCAATTAGACAA
GCTTCAAATGTGACGGGTTTTCTTTTCACCAGTGTTTTTATTTACTTCTTTGCACTGTTT
AAAGCGTCTTCTTTGAGGCGCAATTATATTATGTTGTCAGCGCGTTTTGCTGTCATTGTT
CTTTATTGCCCACTTTTATATTATTGTGGTGCATTTTTAGATGCAACTATTATTTGTTGC
ACACTTATTGGCAGGCTCTGTTTAGTCTGCTTTTACTCCTGGCGCTATAAAAATGCGCTC
TTTGTTATCTTTAATACTACGACACTTTCTTTCCTCAATGGTAAAGCAGCTTATTATGAC
GGCAAATCCATTGTGATTTTAGAAGGTGGTGACCATTACATCACTTTTGGCAACTCTTTT
GTTGCTTTCGTTAGTAGCATTGGCTTGTATCTAGCTATACGTGGGCGGCAAGAAGCCGAC
CTACAGCTGTTGCGAACTGTTGAGCTTCTTGATGGCAAGAAGCTTTATGTCTTTTCGCAA
CATCAAATTGTTGGCATTACTAATGCTGCATTTGACTCAATTCAACTAGACGAGTATGCT
ACAATTAGTGAATGA
>TH/RB-807.3/11 (MH744165)
ATGTTTCTTGGACTTTTTCAATACACGATTGACACAGTTGTCAAAGATGTCTCAAAGTCT
GCTAACTTGTCTTTGGATGCTGTCCAAGAGTTGGAGCTCAATGTAGTTCCAATTAGACAA
GCTTCAAATGTGACGGGTTTTCTTTTCACCAGTGTTTTTATTTACTTCTTTGCACTGTTT
AAAGCGTCTTCTTTGAGGCGCAATTATATTATGTTGGCAGCGCGTTTTGCTGTCATTGTT
CTTTATTGCCCACTTTTATATTATTGTGGTGCATTTTTAGATGCAACTATTATTTGTTGC
ACACTTATTGGCAGGCTTTGTTTAGTCTGCTTTTACTCCTGGCGCTATAAAAATGCGCTC
TTTATTATCTTTAATACTACGACACTTTCTTTCCTCAATGGTAAAGCAGCTTACTATGAC
GGCAAATCCATTGTGATTTTAGAAGGTGGTGACCATTACATCACTTTTGGCAACTCTTTT
GTTGCTTTCGTTAGTAGCTTTGACTTGTATCTAGCTATACGTGGGCGGCAAGAAGCCGAC
CTACAGCTGTTGCGAACTGTTGAGCTTCTTGATGGCAAGAAGCTTTATGTCTTTTCGCAA
CATCAAATTGTTGGCATTATTAATGCTGCATTTGACTCGATTCAACTAGACGAGTATGCT
ACAATTAGTGAATGA
>TH/RB-807.4/11 (MH744166)
ATGTTTCTTGGACTTTTTCAATACACGATTGACACAGTTGTCAAAGATGTCTCAAAGTCT
GCTAACTTGTCTTTGGATGCTGTCCAAGAGTTGGAGCTCAATGTAGTTCCAATTAGACAA
GCTTCAAATGTGACGGGTTTTCTTTTCACCAGTGTTTTTATTTACTTCTTTGCACTGTTT
AAAGCGTCTTCTTTGAGGCGCAATTATATTATGTTGGCAGCGCGTTTTGCTGTCATTGTT
CTTTATTGCCCACTTTTATATTATTGTGGTGCATTTTTAGATGCAACTATTATTTGTTGC
ACACTTATTGGCAGGCTTTGTTTAGTCTGCTTTTACTCCTGGCGCTATAAAAATGCGCTC
TTTATTATCTTTAATACTACGACACTTTCTTTCCTCAATGGTAAAGCAGCTTACTATGAC
GGCAAATCCATTGTGATTTTAGAAGGTGGTGACCATTACATCACTTTTGGCAACTCTTTT
GTTGCTTTCGTTAGTAGCTTTGACTTGTATCTAGCTATACGTGGGCGGCAAGAAGCCGAC
CTACAGCTGTTGCGAACTGTTGAGCTTCTTGATGGCAAGAAGCTTTATGTCTTTTCGCAA
CATCAAATTGTTGGCATTATTAATGCTGCATTTGACTCGATTCAACTAGACGAGTATGCT
ACAATTAGTGAATGA
>TH/CS-866.1/11 (MH744167)
ATGTTTCTTGGACTTTTTCAATACACGATTGACACAGTTGTCAAAGATGTCTCAAAGTCT
GCTAACTTGTCTTTGGATGCTGTCCAAGAGTTGGAGCTCAATGTAGTTCCAATTAGACAA
GCTTCAAATGTGACGGGTTTTCTTTTCACCAGTGTTTTTATTTACTTCTTTGCACTGTTT
AAAGCGTCTTCTTTGAGACGCAATTATATTATGTTGGCAGCGCGTTTTGCTGTCATTGTT
CTTTATTGCCCACTTTTATATTATTGTGGTGCATTTTTAGATGCAACTATTATTTGTTGC
ACACTTATTGGCAGGCTCTGTTTAGTCTGCTTTTACTCCTGGCGCTATAAAAATGCGCTC
TTTATTATCTTTAACACTACGACACTTTCTTTCCTCAATGGTAAAGCAGCTTATTACGAC
GGCAAATCCATTGTGATTTTAGAAGGTGGTGACCATTACATCACTTTTGGCAACTCTTTT
GTTGCTTTCGTTAGTAGCATTGACTTGTATCTAGCTATACGTGGGCGGCTAGAAGCCGAC
CTACAGCTGTTGCGAACTGTTGAGCTTCTTGATGGCAAGAGGCTTTATGTCTTTTCGCAA
CATCAAATTGTTGGCATTACTAATGCTGCATTTGATTCAATTCAACTAGACGAGTATGCT
ACAATTAGTGAACGA
>TH/CS-866.3/11 (MH744168)
ATGTTTCTTGGACTTTTTCAATACACGATTGACACAGTTGTCAAAGATGTCTCAAAGTCT
GCTAACTTGTCTTTGGATGCTGTCCAAGAGTTGGAGCTCAATGTAGTTCCAATTAGACAA
GCTTCAAATGTGACGGGTTTTCTTTTCACCAGTGTTTTTATTTACTTCTTTGCACTGTTT
AAAGCGTCTTCTTTGAGACGCAATTATATTATGTTGGCAGCGCGTTTTGCTGTCATTGTT
CTTTATTGCCCACTTTTATATTATTGTGGTGCATTTTTAGATGCAACTATTATTTGTTGC
ACACTTATTGGCAGGCTCTGTTTAGTCTGCTTTTACTCCTGGCGCTATAAAAATGCGCTC
TTTATTATCTTTAACACTACGACACTTTCTTTCCTCAATGGTAAAGCAGCTTATTACGAC
GGCAAATCCATTGTGATTTTAGAAGGTGGTGACCATTACATCACTTTTGGCAACTCTTTT
GTTGCTTTCGTTAGTAGCATTGACTTGTATCTAGCTATACGTGGGCGGCTAGAAGCCGAC
CTACAGCTGTTGCGAACTGTTGAGCTTCTTGATGGCAAGAGGCTTTATGTCTTTTCGCAA
CATCAAATTGTTGGCATTACTAATGCTGCATTTGATTCAATTCAACTAGACGAGTATGCT
ACAATTAGTGAACGA
>TH/CS-866.4/11 (MH744169)
ATGTTTCTTGGACTTTTTCAATACACGATTGACACAGTTGTCAAAGATGTCTCAAAGTCT
GCTAACTTGTCTTTGGATGCTGTCCAAGAGTTGGAGCTCAATGTAGTTCCAATTAGACAA
GCTTCAAATGTGACGGGTTTTCTTTTCACCAGTGTTTTTATTTACTTCTTTGCACTGTTT
AAAGCGTCTTCTTTGAGACGCAATTATATTATGTTGGCAGCGCGTTTTGCTGTCATTGTT
CTTTATTGCCCACTTTTATATTATTGTGGTGCATTTTTAGATGCAACTATTATTTGTTGC
ACACTTATTGGCAGGCTCTGTTTAGTCTGCTTTTACTCCTGGCGCTATAAAAATGCGCTC
TTTATTATCTTTAACACTACGACACTTTCTTTCCTCAATGGTAAAGCAGCTTATTACGAC
GGCAAATCCATTGTGATTTTAGAAGGTGGTGACCATTACATCACTTTTGGCAACTCTTTT
GTTGCTTTCGTTAGTAGCATTGACTTGTATCTAGCTATACGTGGGCGGCTAGAAGCCGAC
CTACAGCTGTTGCGAACTGTTGAGCTTCTTGATGGCAAGAGGCTTTATGTCTTTTCGCAA
CATCAAATTGTTGGCATTACTAATGCTGCATTTGATTCAATTCAACTAGACGAGTATGCT
ACAATTAGTGAACGA
>TH/UD-1010.1/11 (MH744170)
ATGTTTCTTGGACTTTTTCAATACACGATTGACACAGTTGTCAAAGATGTCTCAAAGTCT
GCTAACTTGTCTTTGGATGCTGTTCAAGAGTTGGAGCTCAATGTAGTTCCAATTAGACAA
GCTTCAAATGTGACGGGTTTTCTTTTCACCAGTGTTTTTATTTACTTCTTTGCACTGTTT
AAAGCGTCTTCTTTGAGGCGCAATTATATTATGTTGGCAGCGCGTTTTGCTGTCATTGTT
CTTTATTGCCCACTTTTATATTATTGTGGTGCATTTTTAGATGCAACTATTATCTGTTGC
ACACTTATTGGCAGGCTCTGTTTAGTCTGCTTTTACTCTTGGCGCTATAAAAATGCGCTC
TTTATCATCTTTAATACTACGACACTTTCTTTCCTCAATGGTAAAGCAGCTTATTATGAC
GGCAAACCCATTGTGATTTTAGAAGGTGGTGACCATTACATCACTTTTGGCAACTCTTTT
GTTGCTTTCGTTAGTAGCATTGGCTTGTATCTAGCTATACGTGGGCGGCAAGAAGCCGAC
CTACAGCTGTTGCGAACTGTTGAGCTTCTTGATGGCAAGAAGCTTTATGTCTTTTCGCAA
CATCAAATTGTTGGTATTACTAATGCTGCATTTGACTCAATTCAACTAGACGAGTATGCT
ACAATTAGTGAATGA
>TH/UD-1010.2/11 (MH744171)
ATGTTTCTTGGACTTTTTCAATACACGATTGACACAGTTGTCAAAGATGTCTCAAAGTCT
GCTAACTTGTCTTTGGATGCTGTTCAAGAGTTGGAGCTCAATGTAGTTCCAATTAGACAA
GCTTCAAATGTGACGGGTTTTCTTTTCACCAGTGTTTTTATTTACTTCTTTGCACTGTTT
AAAGCGTCTTCTTTGAGGCGCAATTATATTATGTTGGCAGCGCGTTTTGCTGTCATTGTT
CTTTATTGCCCACTTTTATATTATTGTGGTGCATTTTTAGATGCAACTATTATCTGTTGC
ACACTTATTGGCAGGCTCTGTTTAGTCTGCTTTTACTCTTGGCGCTATAAAAATGCGCTC
TTTATCATCTTTAATACTACGACACTTTCTTTCCTCAATGGTAAAGCAGCTTATTATGAC
GGCAAACCCATTGTGATTTTAGAAGGTGGTGACCATTACATCACTTTTGGCAACTCTTTT
GTTGCTTTCGTTAGTAGCATTGGCTTGTATCTAGCTATACGTGGGCGGCAAGAAGCCGAC
CTACAGCTGTTGCGAACTGTTGAGCTTCTTGATGGCAAGAAGCTTTATGTCTTTTCGCAA
CATCAAATTGTTGGTATTACTAATGCTGCATTTGACTCAATTCAACTAGACGAGTATGCT
ACAATTAGTGAATGA
>TH/UD-1010.3/11 (MH744172)
ATGTTTCTTGGACTTTTTCAATACACGATTGACACAGTTGTCAAAGATGTCTCAAAGTCT
GCTAACTTGTCTTTGGATGCTGTTCAAGAGTTGGAGCTCAATGTAGTTCCAATTAGACAA
GCTTCAAATGTGACGGGTTTTCTTTTCACCAGTGTTTTTATTTACTTCTTTGCACTGTTT
AAAGCGTCTTCTTTGAGGCGCAATTATATTATGTTGGCAGCGCGTTTTGCTGTCATTGTT
CTTTATTGCCCACTTTTATATTATTGTGGTGCATTTTTAGATGCAACTATTATCTGTTGC
ACACTTATTGGCAGGCTCTGTTTAGTCTGCTTTTACTCTTGGCGCTATAAAAATGCGCTC
TTTATCATCTTTAATACTACGACACTTTCTTTCCTCAATGGTAAAGCAGCTTATTATGAC
GGCAAACCCATTGTGATTTTAGAAGGTGGTGACCATTACATCACTTTTGGCAACTCTTTT
GTTGCTTTCGTTAGTAGCATTGGCTTGTATCTAGCTATACGTGGGCGGCAAGAAGCCGAC
CTACAGCTGTTGCGAACTGTTGAGCTTCTTGATGGCAAGAAGCTTTATGTCTTTTCGCAA
CATCAAATTGTTGGTATTACTAATGCTGCATTTGACTCAATTCAACTAGACGAGTATGCT
ACAATTAGTGAATGA
>TH/UD-1010.4/11 (MH744173)
ATGTTTCTTGGACTTTTTCAATACACGATTGACACAGTTGTCAAAGATGTCTCAAAGTCT
GCTAACTTGTCTTTGGATGCTGTTCAAGAGTTGGAGCTCAATGTAGTTCCAATTAGACAA
GCTTCAAATGTGACGGGTTTTCTTTTCACCAGTGTTTTTATTTACTTCTTTGCACTGTTT
AAAGCGTCTTCTTTGAGGCGCAATTATATTATGTTGGCAGCGCGTTTTGCTGTCATTGTT
CTTTATTGCCCACTTTTATATTATTGTGGTGCATTTTTAGATGCAACTATTATCTGTTGC
ACACTTATTGGCAGGCTCTGTTTAGTCTGCTTTTACTCTTGGCGCTATAAAAATGCGCTC
TTTATCATCTTTAATACTACGACACTTTCTTTCCTCAATGGTAAAGCAGCTTATTATGAC
GGCAAACCCATTGTGATTTTAGAAGGTGGTGACCATTACATCACTTTTGGCAACTCTTTT
GTTGCTTTCGTTAGTAGCATTGGCTTGTATCTAGCTATACGTGGGCGGCAAGAAGCCGAC
CTACAGCTGTTGCGAACTGTTGAGCTTCTTGATGGCAAGAAGCTTTATGTCTTTTCGCAA
CATCAAATTGTTGGTATTACTAATGCTGCATTTGACTCAATTCAACTAGACGAGTATGCT
ACAATTAGTGAATGA
>TH/CS-1019.1/11 (MH744174)
ATGTTTCTTGGACTTTTTCAATATACGATTGACACAGTTGTCAAAGATGTCTCAAAGTCT
GCTAACTTGTCTTTGGATGCTGTCCAAGAGTTGGAGCTCAATGTAGTTCCAATTAGACAA
GCTTCAAATGTGACGGGTTTTCTTTTCACCAGTGTTTTTATTTACTTCTTTGCACTGTTT
AAAGCGTCTTCTTTGAGGCGCAATTATATTATGTTGGCAGCGCGTTTTGCTGTCATTGTT
CTTTATTGCCCACTTTTATATTATTGTGGTGCATTTTTAGATGCAACTATTATTTGTTGC
ACACTTATTGGCAGGCTCTGTTTAGTCTGCTTTTACTCCTGGCGCTATAAAAATGCGCTC
TTTATTATCTTTAATACTACGACACTTTCTTTCCTCAATGGTAAAGCAGCTTATTATGAC
GGCAAATCCATTGTGATTTTAGAAGGTGGTGACCATTACATCACTTTTGGCAACTCTTTT
GTTGCTTTCGTTAGTAGCATTGACTTGTATCTAGCTATACGTGGGCGGCAAGAAGCCGAC
CTACAGCTGTTGCGAACTGTTGAGCTTCTTGATGGCAAGAAGCTTTATGTCTTTTCGCAA
CATCAAATTGTTGGCATTACTAATGCTGCATTTGACTCAATTCAACTAGACGAGTATGCT
ACAATTAGTGAATGA
>TH/CS-1019.2/11 (MH744175)
ATGTTTCTTGGACTTTTTCAATATACGATTGACACAGTTGTCAAAGATGTCTCAAAGTCT
GCTAACTTGTCTTTGGATGCTGTCCAAGAGTTGGAGCTCAATGTAGTTCCAATTAGACAA
GCTTCAAATGTGACGGGTTTTCTTTTCACCAGTGTTTTTATTTACTTCTTTGCACTGTTT
AAAGCGTCTTCTTTGAGGCGCAATTATATTATGTTGGCAGCGCGTTTTGCTGTCATTGTT
CTTTATTGCCCACTTTTATATTATTGTGGTGCATTTTTAGATGCAACTATTATTTGTTGC
ACACTTATTGGCAGGCTCTGTTTAGTCTGCTTTTACTCCTGGCGCTATAAAAATGCGCTC
TTTATTATCTTTAATACTACGACACTTTCTTTCCTCAATGGTAAAGCAGCTTATTATGAC
GGCAAATCCATTGTGATTTTAGAAGGTGGTGACCATTACATCACTTTTGGCAACTCTTTT
GTTGCTTTCGTTAGTAGCATTGACTTGTATCTAGCTATACGTGGGCGGCAAGAAGCCGAC
CTACAGCTGTTGCGAACTGTTGAGCTTCTTGATGGCAAGAAGCTTTATGTCTTTTCGCAA
CATCAAATTGTTGGCATTACTAATGCTGCATTTGACTCAATTCAACTAGACGAGTATGCT
ACAATTAGTGAATGA
>TH/CS-1019.3/11 (MH744176)
ATGTTTCTTGGACTTTTTCAATATACGATTGACACAGTTGTCAAAGATGTCTCAAAGTCT
GCTAACTTGTCTTTGGATGCTGTCCAAGAGTTGGAGCTCAATGTAGTTCCAATTAGACAA
GCTTCAAATGTGACGGGTTTTCTTTTCACCAGTGTTTTTATTTACTTCTTTGCACTGTTT
AAAGCGTCTTCTTTGAGGCGCAATTATATTATGTTGGCAGCGCGTTTTGCTGTCATTGTT
CTTTATTGCCCACTTTTATATTATTGTGGTGCATTTTTAGATGCAACTATTATTTGTTGC
ACACTTATTGGCAGGCTCTGTTTAGTCTGCTTTTACTCCTGGCGCTATAAAAATGCGCTC
TTTATTATCTTTAATACTACGACACTTTCTTTCCTCAATGGTAAAGCAGCTTATTATGAC
GGCAAATCCATTGTGATTTTAGAAGGTGGTGACCATTACATCACTTTTGGCAACTCTTTT
GTTGCTTTCGTTAGTAGCATTGACTTGTATCTAGCTATACGTGGGCGGCAAGAAGCCGAC
CTACAGCTGTTGCGAACTGTTGAGCTTCTTGATGGCAAGAAGCTTTATGTCTTTTCGCAA
CATCAAATTGTTGGCATTACTAATGCTGCATTTGACTCAATTCAACTAGACGAGTATGCT
ACAATTAGTGAATGA
>TH/RB-15.1/12 (MH744177)
ATGTTTCTTGGACTTTTTCAATACACGATTGACACAGTTGTCAAAGATGTCTCAAAGTCT
GCTAACTTGTCTTTGGATGCTGTCCAAGAGTTGGAGCTCAATGTAGTTCCAATTAGACAA
GCTTCAAATGTGACGGGTTTTCTTTTCACCAGTGTTTTTATTTACTTCTTTGCACTGTTT
AAAGCGTCTTCTTTGAGACGCAATTATATTATGTTGGCAGCGCGTTTTGCTGTCATTGTT
CTTTATTGCCCACTTTTATATTATTGTGGTGCATTTTTAGATGCAACTATTATTTGTTGC
ACACTTATTGGCAGGCTCTGTTTAGTCTGCTTTTACTCCTGGCGCTATAAAAATGCGCTT
TTTATTATCTTTAATACTACGACACTTTCTTTCCTCAATGGTAAAGCAGCTTATTATGAC
GGCAAATCCATTGTGATTTTAGAAGGTGGTGACCATTACATCACTTTTGGCAACTCTTTT
GTTGCTTTCGTTAGTAGCATTGACTTGTATCTAGCTATACGTGGGCGGCAAGAAGCCGAC
CTACAGCTGTTGCGAACTGTTGAGCTTCTTGATGGCAAGAAGCTTTATGTCTTTTCGCAA
CATCAAATTGTTGGCATTACTAATGCTGCATTTGACTCATTTCAACTAGACGAGTATGCT
ACAATTAGTGAATGA
>TH/RB-15.2/12 (MH744178)
ATGTTTCTTGGACTTTTTCAATACACGATTGACACAGTTGTCAAAGATGTCTCAAAGTCT
GCTAACTTGTCTTTGGATGCTGTCCAAGAGTTGGAGCTCAATGTAGTTCCAATTAGACAA
GCTTCAAATGTGACGGGTTTTCTTTTCACCAGTGTTTTTATTTACTTCTTTGCACTGTTT
AAAGCGTCTTCTTTGAGACGCAATTATATTATGTTGGCAGCGCGTTTTGCTGTCATTGTT
CTTTATTGCCCACTTTTATATTATTGTGGTGCATTTTTAGATGCAACTATTATTTGTTGC
ACACTTATTGGCAGGCTCTGTTTAGTCTGCTTTTACTCCTGGCGCTATAAAAATGCGCTT
TTTATTATCTTTAATACTACGACACTTTCTTTCCTCAATGGTAAAGCAGCTTATTATGAC
GGCAAATCCATTGTGATTTTAGAAGGTGGTGACCATTACATCACTTTTGGCAACTCTTTT
GTTGCTTTCGTTAGTAGCATTGACTTGTATCTAGCTATACGTGGGCGGCAAGAAGCCGAC
CTACAGCTGTTGCGAACTGTTGAGCTTCTTGATGGCAAGAAGCTTTATGTCTTTTCGCAA
CATCAAATTGTTGGCATTACTAATGCTGCATTTGACTCATTTCAACTAGACGAGTATGCT
ACAATTAGTGAATGA
>TH/NP-68/12 (MH744179)
ATGTTTCTTGGACTTTTTCAATATACGATTGACACAGTTGTCAAAGATGTCTCGAAGTCT
GCCAATTTGTCTTTGGATGCTGTCCAAGAGTTGGAGCTCAATGTAGTTCCAATTAGACAA
GCTTCAAATGTGACGGGTTTTCTTTTCACCAGTGTTTTTATTTACTTCTTTGCACTGTTT
AAAGCGTCTTCTTTGAGGCGCAATTGTATTATGTTGGCGGCGCGTTTTGCTGTCATTGTC
TTTTATTGCCCACTTTTATATTATTGTGGTGCATTTTTAGATGCAACTATTATTTGTTGC
ACACTTATTGGCAGGCTTTGTTTAGTCTGCTTTTACTCCTGGCGCTATAAAAATGCGCTC
TTTATTATTTTTAATACTACGACACTTTCTTTCCTCAATGGTAAAGCAGCTTATTATGAC
GGCAAATCCATTGTGATTTTAGAAGGTGGTGACCATTACATCACTTTTGGCAACTCTTTT
GTTGCTTTCGTTAGTAGCATTGACTTGTATCTAGCTATACGTGGGCGGCAAGAAGCCGAC
CTACAGCTGTTGCGAACTGTTGAGCTTCTTGATGGCAAGAAGCTTTATGTCTTTTCGCAA
CATCAAATTGTTGGCATTACTAATGCTGCATTTGACTCAATCCAACTAGACGAGTATGCT
ACAATTAGTGAATGA
>TH/RB-123/12 (MH744180)
ATGTTTCTTGGACTTTTTCAATATACGATTGACACAGTTGTCAAAGATGTCTCAAAGTCT
GCTAACTTGTCTTTGGATGCTGTCCAAGAGTTGGAGCTCAATGTAGTTCCAATTAGACAA
GCTTCAAATGTGACGGGCTTTCTTTTCACCAGTGTTTTTATTTACTTCTTTGCACTGTTT
AAAGCGTCTTCTTTGAGGCGCAATTGTATTATGTTGGCAGCGCGTTTTGCTGTCATTGTT
CTTTATTGCCCACTTTTATATTATTGTGGTGCATTTTTAGATGCAACTATTATTTGTTGC
ACACTTATTGGCAGGCTCTGTTTAGTCTGCTTTTACTCCTGGCGCTATAAAAATGCGCTC
TTTATTATCTTTAATACTACGACACTTTCTTTCCTCAATGGTAAAGCAGCTTATTATGAC
GGCAAATCCATTGTGATTTTAGAAGGTGGTGATCATTACATCACTTTTGGCAACTCTTTT
GTTGCTTTCGTTAGTAGCATTGACTTGTATCTAGCTATACGTGGGCGGCAAGAAGCCGAC
CTACAGCTGTTGCGAACTGTTGAGCTTCTTGATGGCAAGAAGCTTTATGTCTTTTCGCAA
CATCAAATTGTTGGCATTACTAATGCTGCATTTGACTCAATTCAACTAGACGAGTATGCT
ACAATTAGTGAATGA
>TH/NP-63/12 (MH744181)
ATGTTTCTTGGACTTTTTCAATACACGATTGACACAGTTGTCAAAGATGTATCAAAGTCT
GCCAACTTGTCTTTGGATGCTGTCCAAGAGTTGGAGCTCAATGTAGTTCCAATTAGACAA
GCTTCAAATGTGACGGGTTTTCTTTTCACCAGTGTTTTTATTTACTTCTTTGCACTGTTT
AAAGCGTCTTCTTTGAGGCGCAATTATATTATGTTGGCAGCGCGTTTTGCTGTCATTGTT
CTTTATTGCCCACTTTTATATTATTGTGGTGCATTTTTAGATGCAACTATTATTTGTTGC
ACACTTATTGGCAGGCTTTGTTTAGTCTGCTTTTACTCCTGGCGCTATAAAAATGCGCTC
TTTATTATCTTTAATACTACGACACTTTCTTTCCTCAATGGTAAAGCAGCTTATTATGAC
GGCAAATCCATTGTGATTTTAGAAGGTGGTGACCATTACATCACTTTTGGCAACTCTTTT
GTTGCTTTCGTTAGTAGCAGTGACTTGTATCTAGCTATACGTGGGCGGCAAGAAGCCGAC
CTACAGCTGTTGCGAACTGTTGAGCTTCTTGATGGCAAGAAGCTTTATGTCTTTTCGCAA
CATCAAATTGTTGGCATTACTAATGCTGCATTTGACTCAATTCAACTAGACGAGTATGCT
ACAATTAGTGAATGA
>TH/NP-65/12 (MH744182)
ATGTTTCTTGGACTTTTTCAATATACGATTGACACAGTTGTCAAAGATGTCTCAAAGTCT
GCTAACTTGTCTTTGGATGCTGTCCAAGAGTTGGAGCTCAATGTAGTTCCAATTAGACAA
GCTTCAAATGTGACGGGTTTTCTTTTCACCAGTGTTTTTATTTACTTCTTTGCACTGTTT
AAAGCGTCTTCTTTGAGGCGCAATTATATTATGTTGGCAGCGCGTTTTGCTGTCATTGTT
CTTTATTGCCCACTTTTATATTATTGTGGTGCATTTTTAGATGCAACTATTATTTGTTGC
ACACTTATTGGCAGGCTCTGTTTAGTCTGCTTTTACTCCTGGCGCTATAAAAATGCGCTC
TTTATTATCTTTAATACTACGACACTTTCTTTCCTCAATGGTAAAGCAGCTTATTATGAC
GGCAAATCCATTGTGATTTTAGAAGGTGGTGACCATTACATCACTTTTGGCAACTCTTTT
GTTGCTTTCGTTAGTAGCATTGACTTGTATCTAGCTATACGTGGGCGGCAAGAAGCCGAC
CTACAGCTGTTGCGAACTGTTGAGCTTCTTGATGGCAAGAAGCTTTATGTCTTTTCGCAA
CATCAAATTGTTGGCATTACTAATGCTGCATTTGACTCAATTCAACTAGACGAGTATGCT
ACAATTAGTGAATGA
>TH/RB-79/12 (MH744183)
ATGTTTCTTGGACTTTTTCAATACACGATTGACACAGTTGTCAAAGATGTATCAAAGTCT
GCCAACTTGTCTTTGGATGCTGTCCAAGAGTTGGAGCTCAATGTAGTTCCACTTAGACAA
GCTTCAAATGTGACGGGTTTTCTTTTCACCAGTGTTTTTATTTACTTCTTTGCACTGTTT
AAAGCGTCTTCTTTGAGGCGCAATTATATTATGTTGGCAGCGCGTTTTGCTGTCATTGTT
CTTTATTGCCCACTTTTATATTATTGTGGTGCATTTTTAGATGCAACTATTATTTGTTGC
ACACTTATTGGCAGGCTTTGTTTAGTCTGCTTTTACTCCTGGCGCTATAAAAATGCGCTC
TTTATTATCTTTAATACTACGACACTTTCTTTCCTCAATGGTAAAGCAGCTTATTATGAC
GGCAAATCCATTGTGATTTTAGAAGGTGGTGACCATTACATCACTTTTGGCAACTCTTTT
GTTGCTTTCGTTAGTAGCAGTGACTTGTATCTAGCTATACGTGGGCGGCAAGAAGCCGAC
CTACAGCTGTTGCGAACTGTTGAGCTTCTTGATGGCAAGAAGCTTTATGTCTTTTCGCAA
CATCAAATTGTTGGCATTACTAATGCTGCATTTGACTCAATTCAACTAGACGAGTATGCT
ACAATTAGTGAATGA
>TH/RB-236/12 (MH744184)
ATGTTTCTTGGACTTTTTCAATACACGATTGACACAGTTGTCAAAGATGTATCAAAGTCT
GCTAACTTGTCTTTGGATGCTGTCCAAGAGTTGGAGCTCAATGTAGTTCCAATTAGACAA
GCTTCAAATGTGACGGGTTTTCTTTTCACCAGTGTTTTTATTTACTTCTTTGCACTGTTT
AAAGCGTCTTCTTTGAGGCGCAATTATATTATGTTGGCAGCGCGTTTTGCTGTCATTGTT
CTTTATTGCCCACTTTTATATTATTGTGGTGCATTTTTAGATGCAACTATTATTTGTTGC
ACACTTATTGGCAGGCTTTGTTTAGTCTGCTTTTACTCCTGGCGCTATAAAAATGCGCTC
TTTATTATCTTTAATACTACGACACTTTCTTTCCTCAATGGTAAAGCAGCTTATTATGAC
GGCAAATCCATTGTGATTTTAGAAGGTGGTGACCATTACATCACTTTTGGCAACTCTTTT
GTTGCTTTCGTTAGTAGCAGTGACTTGTATCTAGCTATACGTGGGCGGCAAGAAGCCGAC
CTACAGCTGTTGCGAACTGTTGAGCTTCTTGATGGCAAGAAGCTTTATGTCTTTTCGCAA
CATCAAATTGTTGGCATTACTAATGCTGCATTTGACTCAATTCAACTAGACGAGTATGCT
ACAATTAGTGAATGA
>TH/RB-881/12 (MH744185)
ATGTTTCTTGGACTTTTTCAATACACGATTGACACAGTTGTCAAAGATGTATCAAAGTCT
GCTAACTTGTCTTTGGATGCTGTCCAAGAGTTGGAGCTCAATGTAGTTCCAATTAGACAA
GCTTCAAATGTGACGGGTTTTCTTTTCACCAGTGTTTTTATTTACTTCTTTGCACTGTTT
AAAGCGTCTTCTTTGAGACGCAATTATATTATGTTGGCAGCGCGTTTTGCTGTCATTGTT
CTTTATTGCCCACTTTTATATTATTGTGGTGCATTTTTAGATGCAACTATTATTTGTTGC
ACACTTATTGGCAGGCTTTGTTTAGTCTGCTTTTACTCCTGGCGCTATAAAAATGCGCTC
TTTATTATCTTTAATACTACGACACTTTCTTTCCTCAATGGTAAAGCAGCTTATTATGAC
GGCAAATCCATTGTGATTTTAGAAGGTGGTGACCATTACATCACTTTTGGCAACTCTTTT
GTTGCTTTCGTTAGTAGCATTGACTTGTATCTAGCTATACGTGGGCGGCAAGAAGCCGAC
CTACAGCTGTTGCGAACTGTTGAGCTTCTTGATGGCAAGAAGCTTTATGTCTTTTCGCAA
CATCAAATTGTTGGCATTACTAATGCTGCATTTGACTCAATTCAACTAGACGAGTATGCT
ACAATTAGTGAATGA
>TH/CS-80712 (MH744186)
ATGTTTCTTGGACTTTTTCAATACACGATTGACACAGTTGTCAAAGATGTCTCAAAGTCT
GCTAACTTGTCTTTGGATGCTGTCCAAGAGTTGGAGCTCAATGTAGTTCCAATTAGACAA
GCTTCAAATGTGACGGGTTTTCTTTTCACCAGTGTTTTTATTTACTTCTTTGCACTGTTT
AAAGCGTCTTCTTTGAGACGCAATTATATTATGTTGGCAGCGCGTTTTGCTGTCATTGTT
CTTTATTGCCCACTTTTATATTATTGTGGTGCATTTTTAGATGCAACTATTATTTGTTGC
ACACTTATTGGCAGGCTCTGTTTAGTCTGCTTTTACTCCTGGCGCTATAAAAATGCGCTC
TTTATTATCTTTAACACTACGACACTTTCTTTCCTCAATGGTAAAGCAGCTTATTACGAC
GGCAAATCCATTGTGATTTTAGAAGGTGGTGACCATTACATCACTTTTGGCAACTCTTTT
GTTGCTTTCGTTAGTAGCATTGACTTGTATCTAGCTATACGTGGGCGGCTAGAAGCCGAC
CTACAGCTGTTGCGAACTGTTGAGCTTCTTGATGGCAAGAGGCTTTATGTCTTTTCGCAA
CATCAAATTGTTGGCATTACTAATGCTGCATTTGATTCAATTCAACTAGACGAGTATGCT
ACAATTAGTGAACGA
>TH/RB-468.2/12 (MH744187)
ATGTTTCTTGGACTTTTTCAATACACGATTGACACAGTTGTCAAAGATGTTTCAAAGTCT
GCTAACTTGTCTTTGGATGCTGTCCAAGAGTTGGAGCTCAATGTAGTTCCAATTAGACAA
GCTTCAAATGTGACGGGTTTTCTTTTCACCAGTGTTTTTATTTACTTCTTTGCACTGTTT
AAAGCGTCTTCTTTGAGGCGCAATTATATTATGTTGGCAGCGCGTTTTGCTGTCATTGTT
CTTTATTGCCCACTTTTATATTATTGTGGTGCATTTTTAGATGCAACTATTATTTGTTGC
ACACTTATTGGCAGGCTTTGTTTAGTCTGCTTTTACTCCTGGCGCTATAAAAATGCGCTC
TTTATTATCTTTAATACTACGACACTTTCTTTCCTCAATGGTAAAGCAGCTTATTATGAC
GGCAAATCCATTGTGATTTTAGAAGGTGGTGACCATTACATCACTTTTGGCAACTCTTTT
GTTGCTTTCGTTAGTAGCATTGACTTGTATCTAGCTATACGTGGGCGGCAAGAAGCCGAC
CTACAGCTGTTGCGAACTGTTGAGCTTCTTGATGGCAAGAAGCTTTATGTCTTTTCGCAA
CATCAAATTGTTGGCATTACTAATGCTGCATTTGACTCAATTCAACTAGACGAGTATGCT
ACAATTAGTGAATGA
>TH/NP-1169/12 (MH744188)
ATGTTTCTTGGACTTTTTCAATACACGATTGACACAGTTGTCAAAGATGTATCAAAGTCT
GCTAACTTGTCTTTGGATGCTGTCCAAGAGTTGGAGCTCAATGTAGTCCCAATTAGACAA
GCTTCAAATGTGACGGGTTTTCTTTTCACCAGTGTTTTTATTTACTTCTTTGCACTGTTT
AAAGCGTCTTCTTTGAGGCGCAATTATATTATGTTGGCAGCGCGTTTTGCTGTCATTGTT
TTTTATTGCCCACTTTTATATTATTGTGGTGCATTTTTAGATGCAACTATTATTTGTTGC
ACACTTATTGGCAGGCTTTGTTTAGTCTGCTTTTACTCCTGGCGCTATAAAAATGCGCTC
TTTATTATCTTTAATACTACGACACTTTCTTTTCTCAATGGTAAAGCAGCTTATTATGAC
GGCAAATCCATTGTGATTTTAGAAGGTGGTGACCATTACATCACTTTTGGCAACTCTTTT
GTTGCTTTCGTTAGTAGCAGTGACTTGTATCTAGCTATACGTGGGCGGCAAGAAGCCGAC
CTACAGCTGTTGCGAACTGTTGAGCTTCTTGATGGCAAGAAGCTTTATGTCTTTTCGCAA
CATCAAATTGTTGGCATTACCAATGCTGCATTTGACTCAATTCAACTAGACGAGTATGCT
ACAATTAGTGAATGA
>TH/NP-1157/12 (MH744189)
ATGTTTCTTGGACTTTTTCAATACACGATTGACACAGTTGTCAAAGATGTATCAAAGTCT
GCTAACTTGTCTTTGGATGCTGTCCAAGAGTTGGAGCTCAATGTAGTCCCAATTAGACAA
GCTTCAAATGTGACGGGTTTTCTTTTCACCAGTGTTTTTATTTACTTCTTTGCACTGTTT
AAAGCGTCTTCTTTGAGGCGCAATTATATCATGTTGGCAGCGCGTTTTGCTGTCATTGTT
TTTTATTGCCCACTTTTATATTACTGTGGTGCATTTTTAGATGCAACTATTATTTGTTGC
ACACTTATTGGCAGGCTTTGTTTAGTCTGCTTTTACTCCTGGCGCTATAAAAATGCGCTC
TTTATTATCTTTAATACTACGACACTTTCTTTTCTCAATGGTAAAGCAGCTTATTATGAC
GGCAAATCCATTGTGATTTTAGAAGGTGGTGACCATTACATCACTTTTGGCAACTCTTTT
GTTGCTTTCGTTAGTAGCAGTGACTTGTATCTAGCTATACGTGGGCGGCAAGAAGCCGAC
CTACAGCTGTTGCGAACTGTTGAGCTTCTTGATGGCAAGAAGCTTTATGTCTTTTCGCAA
CATCAAATTGTTGGCATTACCAATGCTGCATTTGACTCAATTCAACTAGACGAGTATGCT
ACAATTAGTGAATGA
>TH/AY-2.2/12 (MH744190)
ATGTTTCTTGGACTTTTTCAATACACGATTGACACAGTTGTCAAAGATGTATCAAAGTCT
GCTAACTTGTCTTTGGATGCTGTCCAAGAGTTGGAGCTCAATGTAGTCCCAATTAGACAA
GCTTCAAATGTGACGGGTTTTCTTTTCACCAGTGTTTTTATTTACTTCTTTGCACTGTTT
AAAGCGTCTTCTTTGAGGCGCAATTATATTATGTTGGCAGCGCGTTTTGCTGTCATTGTT
CTTTATTGCCCACTTTTATATTATTGTGGTGCATTTTTAGATGCAACTATTATTTGTTGC
ACACTTATTGGCAGGCTTTGTTTAGTCTGCTTTTACTCCTGGCGCTATAAAAATGCGCTC
TTTATTATCTTTAATACTACGACACTTTCTTTCCTCAATGGTAAAGCAGCTTATTATGAC
GGCAAATCCATTGTGATTTTAGAAGGTGGTGACCATTACGTCACTTTTGGCAACTCTTTT
GTTGCTTTCGTTAGTAGCAGTGACTTGTATCTAGCTATACGTGGGCGGCAAGAAGCCGAC
CTACAGCTGTTGCGAACTGTTGAGCTTCTTGATGGCAAGAAGCTTTATGTCTTTTCGCAA
CATCAAATTGTTGGCATTACCAATGCTGCATTTGACTCAATTCAACTAGACGAGTATGCT
ACAATTAGTGAATGA
>TH/AY-2.7/12 (MH744191)
ATGTTTCTTGGACTTTTTCAATACACGATTGACACAGTTGTCAAAGATGTATCAAAGTCT
GCTAACTTGTCTTTGGATGCTGTCCAAGAGTTGGAGCTCAATGTAGTCCCAATTAGACAA
GCTTCAAATGTGACGGGTTTTCTTTTCACCAGTGTTTTTATTTACTTCTTTGCACTGTTT
AAAGCGTCTTCTTTGAGGCGCAATTATATTATGTTGGCAGCGCGTTTTGCTGTCATTGTT
CTTTATTGCCCACTTTTATATTATTGTGGTGCATTTTTAGATGCAACTATTATTTGTTGC
ACACTTATTGGCAGGCTTTGTTTAGTCTGCTTTTACTCCTGGCGCTATAAAAATGCGCTC
TTTATTATCTTTAATACTACGACACTTTCTTTCCTCAATGGTAAAGCAGCTTATTATGAC
GGCAAATCCATTGTGATTTTAGAAGGTGGTGACCATTACGTCACTTTTGGCAACTCTTTT
GTTGCTTTCGTTAGTAGCAGTGACTTGTATCTAGCTATACGTGGGCGGCAAGAAGCCGAC
CTACAGCTGTTGCGAACTGTTGAGCTTCTTGATGGCAAGAAGCTTTATGTCTTTTCGCAA
CATCAAATTGTTGGCATTACCAATGCTGCATTTGACTCAATTCAACTAGACGAGTATGCT
ACAATTAGTGAATGA
>TH/RB-887.2/13 (MH744192)
ATGTTTCTTGGACTTTTTCAATACACGATTGACACAGTTGTCAAAGATGTATCAAAGTCT
GCTAACTTGTCTTTGGATGCTGTCCAAGAGTTGGAGCTCAATGTAGTCCCAATTAGACAA
GCTTCAAATGTGACGGGTTTTCTTTTCACCAGTGTTTTTATTTACTTCTTTGCACTGTTT
AAAGCGTCTTCTTTGAGGCGCAATTATATCATGTTGGCAGCGCGTTTTGCTGTCATTGTT
TTTTATTGCCCACTTTTATATTACTGTGGTGCATTTTTAGATGCAACTATTATTTGTTGC
ACACTTATTGGCAGGCTTTGTTTAGTCTGCTTTTACTCCTGGCGCTATAAAAATGCGCTC
TTTATTATCTTTAATACTACGACACTTTCTTTTCTCAATGGTAAAGCAGCTTATTATGAC
GGCAAATCCATTGTGATTTTAGAAGGTGGTGACCATTACATCACTTTTGGCAACTCTTTT
GTTGCTTTCGTTAGTAGCAGTGACTTGTATCTAGCTATACGTGGGCGGCAAGAAGCCGAC
CTACAGCTGTTGCGAACTGTTGAGCTTCTTGATGGCAAGAAGCTTTATGTCTTTTCGCAA
CATCAAATTGTTGGCATTACCAATGCTGCATTTGACTCAATTCAACTAGACGAGTATGCT
ACAATTAGTGAATGA
>TH/RB-1179.1/13 (MH744193)
ATGTTTCTTGGACTTTTTCAATACACGATTGACACAGTTGTCAAAGATGTATCAAAGTCT
GCTAACTTGTCTTTGGATGCTGTCCAAGAGTTGGAGCTCAATGTAGTCCCAATTAGACAA
GCTTCAAATGTGACGGGTTTTCTTTTCACCAGTGTTTTTATTTACTTCTTTGCACTGTTT
AAAGCGTCTTCTTTGAGGCGCAATTATATTATGTTGGCAGCGCGTTTTGCTGTCATTGTT
TTTTATTGCCCACTTTTATATTATTGTGGTGCATTTTTAGATGCAACTATTATTTGTTGC
ACACTTATTGGCAGGCTTTGTTTAGTCTGCTTTTACTCCTGGCGCTATAAAAATGCGCTC
TTTATTATCTTTAATACTACGACACTTTCTTTTCTCAATGGTAAAGCAGCTTATTATGAC
GGCAAATCCATTGTGATTTTAGAAGGTGGTGACCATTACATCACTTTTGGCAACTCTTTT
GTTGCTTTCGTTAGTAGCAGTGACTTGTATCTAGCTATACGTGGGCGGCAAGAAGCCGAC
CTACAGCTGTTGCGAACTGTTGAGCTTCTTGATGGCAAGAAGCTTTATGTCTTTTCGCAA
CATCAAATTGTTGGCATTACCAATGCTGCATTTGACTCAATTCAACTAGACGAGTATGCT
ACAATTAGTGAATGA
>TH/RB-1179.2/13 (MH744194)
ATGTTTCTTGGACTTTTTCAATACACGATTGACACAGTTGTCAAAGATGTATCAAAGTCT
GCTAACTTGTCTTTGGATGCTGTCCAAGAGTTGGAGCTCAATGTAGTCCCAATTAGACAA
GCTTCAAATGTGACGGGTTTTCTTTTCACCAGTGTTTTTATTTACTTCTTTGCACTGTTT
AAAGCGTCTTCTTTGAGGCGCAATTATATTATGTTGGCAGCGCGTTTTGCTGTCATTGTT
TTTTATTGCCCACTTTTATATTATTGTGGTGCATTTTTAGATGCAACTATTATTTGTTGC
ACACTTATTGGCAGGCTTTGTTTAGTCTGCTTTTACTCCTGGCGCTATAAAAATGCGCTC
TTTATTATCTTTAATACTACGACACTTTCTTTTCTCAATGGTAAAGCAGCTTATTATGAC
GGCAAATCCATTGTGATTTTAGAAGGTGGTGACCATTACATCACTTTTGGCAACTCTTTT
GTTGCTTTCGTTAGTAGCAGTGACTTGTATCTAGCTATACGTGGGCGGCAAGAAGCCGAC
CTACAGCTGTTGCGAACTGTTGAGCTTCTTGATGGCAAGAAGCTTTATGTCTTTTCGCAA
CATCAAATTGTTGGCATTACCAATGCTGCATTTGACTCAATTCAACTAGACGAGTATGCT
ACAATTAGTGAATGA
>TH/RB-1210.1/13 (MH744195)
ATGTTTCTTGGACTTTTTCAATACACGATTGACACAGTTGTCAAAGATGTATCAAAGTCT
GCTAACTTGTCTTTGGATGCTGTCCAAGAGTTGGAGCTCAATGTAGTCCCAATTAGACAA
GCTTCAAATGTGACGGGTTTTCTTTTCACCAGTGTTTTTATTTACTTCTTTGCACTGTTT
AAAGCGTCTTCTTTGAGGCGCAATTATATCATGTTGGCAGCGCGTTTTGCTGTCATTGTT
TTTTATTGCCCACTTTTATATTACTGTGGTGCATTTTTAGATGCAACTATTATTTGTTGC
ACACTTATTGGCAGGCTTTGTTTAGTCTGCTTTTACTCCTGGCGCTATAAAAATGCGCTC
TTTATTATCTTTAATACTACGACACTTTCTTTTCTCAATGGTAAAGCAGCTTATTATGAC
GGCAAATCCATTGTGATTTTAGAAGGTGGTGACCATTACATCACTTTTGGCAACTCTTTT
GTTGCTTTCGTTAGTAGCAGTGACTTGTATCTAGCTATACGTGGGCGGCAAGAAGCCGAC
CTACAGCTGTTGCGAACTGTTGAGCTTCTTGATGGCAAGAAGCTTTATGTCTTTTCGCAA
CATCAAATTGTTGGCATTACCAATGCTGCATTTGACTCAATTCAACTAGACGAGTATGCT
ACAATTAGTGAATGA
>TH/RB-1210.3/13 (MH744196)
ATGTTTCTTGGACTTTTTCAATACACGATTGACACAGTTGTCAAAGATGTATCAAAGTCT
GCTAACTTGTCTTTGGATGCTGTCCAAGAGTTGGAGCTCAATGTAGTCCCAATTAGACAA
GCTTCAAATGTGACGGGTTTTCTTTTCACCAGTGTTTTTATTTACTTCTTTGCACTGTTT
AAAGCGTCTTCTTTGAGGCGCAATTATATCATGTTGGCAGCGCGTTTTGCTGTCATTGTT
TTTTATTGCCCACTTTTATATTACTGTGGTGCATTTTTAGATGCAACTATTATTTGTTGC
ACACTTATTGGCAGGCTTTGTTTAGTCTGCTTTTACTCCTGGCGCTATAAAAATGCGCTC
TTTATTATCTTTAATACTACGACACTTTCTTTTCTCAATGGTAAAGCAGCTTATTATGAC
GGCAAATCCATTGTGATTTTAGAAGGTGGTGACCATTACATCACTTTTGGCAACTCTTTT
GTTGCTTTCGTTAGTAGCAGTGACTTGTATCTAGCTATACGTGGGCGGCAAGAAGCCGAC
CTACAGCTGTTGCGAACTGTTGAGCTTCTTGATGGCAAGAAGCTTTATGTCTTTTCGCAA
CATCAAATTGTTGGCATTACCAATGCTGCATTTGACTCAATTCAACTAGACGAGTATGCT
ACAATTAGTGAATGA
>TH/RB-1224.1/13 (MH744197)
ATGTTTCTTGGACTTTTTCAATATACGATTGACACAGTTGTCAAAGATGTCTCAAAGTCT
GCTAACTTGTCTTTGGATGCTGTCCAAGAGTTGGAGCTCAATGTAGTTCCAATTAGACAA
GCTTCAAATGTGACGGGTTTTCTTTTCACCAGTGTTTTTATTTACTTCTTTGCACTGTTT
AAAGCGTCTTCTTTGAGGCGCAATTATATTATGTTGGCAGCGCGTTTTGCTGTCATTGTT
CTTTATTGCCCACTTTTATATTATTGTGGTGCATTTTTAGATGCAACTATTATTTGTTGC
ACACTTATTGGCAGGCTTTGTTTGGTCTGCTTTTACTCCTGGCGCTATAAAAATGCGCTC
TTTATTATCTTTAATACTACGACACTTTCTTTCCTCAATGGTAAAGCAGCTTATTATGAT
GGCAACTCCATTGTGATTTTAGAAGGTGGTGACCATTACATCACTTTTGGCAACTCTTTT
GTTGCTTTCGTTAGTAGCATTGACTTGTATCTAGCTATACGTGGGCGGCAAGAAGCCGAC
CTACAGCTGTTGCGAACTGTTGAGCTTCTTGATGGCAAGAAGCTTTATGTCTTTTCGCAA
CATCAAATTGTTGGCATTACTAATGCTGCATTTGACTCAATTCAACTAGACGAGTATGCT
ACAATTAGTGAATGA
>TH/RB-1224.2/13 (MH744198)
ATGTTTCTTGGACTTTTTCAATATACGATTGACACAGTTGTCAAAGATGTCTCAAAGTCT
GCTAACTTGTCTTTGGATGCTGTCCAAGAGTTGGAGCTCAATGTAGTTCCAATTAGACAA
GCTTCAAATGTGACGGGTTTTCTTTTCACCAGTGTTTTTATTTACTTCTTTGCACTGTTT
AAAGCGTCTTCTTTGAGGCGCAATTATATTATGTTGGCAGCGCGTTTTGCTGTCATTGTT
CTTTATTGCCCACTTTTATATTATTGTGGTGCATTTTTAGATGCAACTATTATTTGTTGC
ACACTTATTGGCAGGCTTTGTTTGGTCTGCTTTTACTCCTGGCGCTATAAAAATGCGCTC
TTTATTATCTTTAATACTACGACACTTTCTTTCCTCAATGGTAAAGCAGCTTATTATGAT
GGCAACTCCATTGTGATTTTAGAAGGTGGTGACCATTACATCACTTTTGGCAACTCTTTT
GTTGCTTTCGTTAGTAGCATTGACTTGTATCTAGCTATACGTGGGCGGCAAGAAGCCGAC
CTACAGCTGTTGCGAACTGTTGAGCTTCTTGATGGCAAGAAGCTTTATGTCTTTTCGCAA
CATCAAATTGTTGGCATTACTAATGCTGCATTTGACTCAATTCAACTAGACGAGTATGCT
ACAATTAGTGAATGA
>TH/NP-619/13 (MH744199)
ATGTTTCTTGGACTTTTTCAATACACGATTGACACAGTTGTCAAAGATGTTTCAAAGTCT
GCTAACTTGTCTTTGGATGCTGTCCAAGAGTTGGAGCTCAATGTAGTTCCAATTAGACAA
GCTTCAAATGTGACGGGTTTTCTTTTCACCAGTGTTTTTATTTACTTCTTTGCACTGTTT
AAAGCGTCTTCTTTGAGGCGCAATTATATTATGTTGGCAGCGCGTTTTGCTGTCATTGTT
CTTTATTGCCCACTTTTATATTATTGTGGTGCATTTTTAGATGCAACTATTATTTGTTGC
ACACTTATTGGCAGGCTTTGTTTAGTCTGCTTTTACTCCTGGCGCTATAAAAATGCGCTC
TTTATTATCTTTAATACTACGACACTTTCTTTCCTCAATGGTAAAGCAGCTTATTATGAC
GGCAAATCCATTGTGATTTTAGAAGGTGGTGACCATTACATCACTTTTGGCAACTCTTTT
GTTGCTTTCGTTAGTAGCATTGACTTGTATCTAGCTATACGTGGGCGGCAAGAAGCCGAC
CTACAGCTGTTGCGAACTGTTGAGCTTCTTGATGGCAAGAAGCTTTATGTCTTTTCGCAA
CATCAAATTGTTGGCATTACCAATGCTGCATTTGACTCAATTCAACTAGACGAGTATGCT
ACAATTAGTGAATGA
>TH/NP-SITP/13 (MH744200)
ATGTTTCTTGGACTTTTTCAATACACGATTGACACAGTTGTCAAAGATGTATCAAAGTCT
GCTAACTTGTCTTTGGATGCTGTCCAAGAGTTGGAGCTCAATGTAGTCCCAATTAGACAA
GCTTCAAATGTGACGGGTTTTCTTTTCACCAGTGTTTTTATTTACTTCTTTGCACTGTTT
AAAGCGTCTTCTTTGAGGCGCAATTATATTATGTTGGCAGCGCGTTTTGCTGTCATTGTT
TTTTATTGCCCACTTTTATATTATTGTGGTGCATTTTTAGATGCAACTATTATTTGTTGC
ACACTTATTGGCAGGCTTTGTTTAGTCTGCTTTTACTCCTGGCGCTATAAAAATGCGCTC
TTTATTATCTTTAATACTACGACACTTTCTTTTCTCAATGGTAAAGCAGCTTATTATGAC
GGCAAATCCATTGTGATTTTAGAAGGTGGTGACCATTACATCACTTTTGGCAACTCTTTT
GTTGCTTTCGTTAGTAGCAGTGACTTGTATCTAGCTATACGTGGGCGGCAAGAAGCCGAC
CTACAGCTGTTGCGAACTGTTGAGCTTCTTGATGGCAAGAAGCTTTATGTCTTTTCGCAA
CATCAAATTGTTGGCATTACCAATGCTGCATTTGACTCAATTCAACTAGACGAGTATGCT
ACAATTAGTGAATGA
>TH/NP-6098/13 (MH744201)
ATGTTTCTTGGACTTTTTCAATACACGATTGACACAGTTGTCAAAGATGTATCAAAGTCT
GCTAACTTGTCTTTGGATGCTGTCCAAGAGTTGGAGCTCAATGTAGTCCCAATTAGACAA
GCTTCAAATGTGACGGGTTTTCTTTTCACCAGTGTTTTTATTTACTTCTTTGCACTGTTT
AAAGCGTCTTCTTTGAGGCGCAATTATATTATGTTGGCAGCGCGTTTTGCTGTCATTGTT
TTTTATTGCCCACTTTTATATTATTGTGGTGCATTTTTAGATGCAACTATTATTTGTTGC
ACACTTATTGGCAGGCTTTGTTTAGTCTGCTTTTACTCCTGGCGCTATAAAAATGCGCTC
TTTATTATCTTTAATACTACGACACTTTCTTTTCTCAATGGTAAAGCAGCTTATTATGAC
GGCAAATCCATTGTGATTTTAGAAGGTGGTGACCATTACATCACTTTTGGCAACTCTTTT
GTTGCTTTCGTTAGTAGCAGTGACTTGTATCTAGCTATACGTGGGCGGCAAGAAGCCGAC
CTACAGCTGTTGCGAACTGTTGAGCTTCTTGATGGCAAGAAGCTTTATGTCTTTTCGCAA
CATCAAATTGTTGGCATTACCAATGCTGCATTTGACTCAATTCAACTAGACGAGTATGCT
ACAATTAGTGAATGA
>TH/NP-W2/13 (MH744202)
ATGTTTCTTGGACTTTTTCAATACACGATTGACACAGTTGTCAAAGATGTATCAAAGTCT
GCTAACTTGTCTTTGGATGCTGTCCAAGAGTTGGAGCTCAATGTAGTCCCAATTAGACAA
GCTTCAAATGTGACGGGTTTTCTTTTCACCAGTGTTTTTATTTACTTCTTTGCACTGTTT
AAAGCGTCTTCTTTGAGGCGCAATTATATTATGTTGGCAGCGCGTTTTGCTGTCATTGTT
TTTTATTGCCCACTTTTATATTATTGTGGTGCATTTTTAGATGCAACTATTATTTGTTGC
ACACTTATTGGCAGGCTTTGTTTAGTCTGCTTTTACTCCTGGCGCTATAAAAATGCGCTC
TTTATTATCTTTAATACTACGACACTTTCTTTTCTCAATGGTAAAGCAGCTTATTATGAC
GGCAAATCCATTGTGATTCTAGAAGGTGGTGACCATTACATCACTTTTGGCAACTCTTTT
GTTGCTTTCGTTAGTAGTAGTGACTTGTATATAGCTATACGTGGGCGGCAAGAAGCCGAC
CTACAGCTGTTGCGAACTGTTGAGCTTCTTGATGGCAAGAAGCTTTATGTCTTTTCGCAA
CATCAAATTGTTGGCATTACCAATGCTGCATTTGACTCAATTCAACTAGACGAGTATGCT
ACAATTAGTGAATGA
>TH/NP-W3/13 (MH744203)
ATGTTTCTTGGACTTTTTCAATACACGATTGACACAGTTGTCAAAGATGTATCAAAGTCT
GCTAACTTGTCTTTGGATGCTGTCCAAGAGTTGGAGCTCAATGTAGTCCCAATTAGACAA
GCTTCAAATGTGACGGGTTTTCTTTTCACCAGTGTTTTTATTTACTTCTTTGCACTGTTT
AAAGCGTCTTCTTTGAGGCGCAATTATATTATGTTGGCAGCGCGTTTTGCTGTCATTGTT
TTTTATTGCCCACTTTTATATTATTGTGGTGCATTTTTAGATGCAACTATTATTTGTTGC
ACACTTATTGGCAGGCTTTGTTTAGTCTGCTTTTACTCCTGGCGCTATAAAAATGCGCTC
TTTATTATCTTTAATACTACGACACTTTCTTTTCTCAATGGTAAAGCAGCTTATTATGAC
GGCAAATCCATTGTGATTCTAGAAGGTGGTGACCATTACATCACTTTTGGCAACTCTTTT
GTTGCTTTCGTTAGTAGTAGTGACTTGTATATAGCTATACGTGGGCGGCAAGAAGCCGAC
CTACAGCTGTTGCGAACTGTTGAGCTTCTTGATGGCAAGAAGCTTTATGTCTTTTCGCAA
CATCAAATTGTTGGCATTACCAATGCTGCATTTGACTCAATTCAACTAGACGAGTATGCT
ACAATTAGTGAATGA
>TH/PJ-517FE/14 (MH744204)
ATGTTTCTTGGACTTTTTCAATACACGATTGACACAGTTGTCAAAGATGTATCAAAGTCT
GCTAACTTGTCTTTGGATGCTGTCCAAGAGTTGGAGCTCAATGTAGTCCCAATTAGACAA
GCTTCAAATGTGACGGGTTTTCTTTTCACCAGTGTTTTTATTTACTTCTTTGCACTGTTT
AAAGCGTCTTCTTTGAGGCGCAATTATATTATGTTGGCAGCGCGTTTTGCTGTCATTGTT
TTTTATTGCCCACTTTTATATTATTGTGGTGCATTTTTAGATGCAACTATTATTTGTTGC
ACACTTATTGGCAGGCTTTGTTTAGTCTGCTTTTACTCCTGGCGCTATAAAAATGCGCTC
TTTATTATCTTTAATACTACGACACTTTCTTTTCTCAATGGTAAAGCAGCTTATTATGAC
GGCAAATCCATTGTGATTTTAGAAGGTGGTGACCATTACATCATTTTTGGCAACTCTTTT
GTTGCTTTCGTTAGTAGCAGTGACTTGTATCTAGCTATACGTGGGCGGCAAGAAGCCGAC
CTACAGCTGTTGCGAACTGTTGAGCTTCTTGATGGCAAGAAGCTTTATGTCTTTTCGCAA
CATCAAATTGTTGGCATCACCAATGCTGTATTTGACTCAATTCAACTAGACGAGTATGCT
ACAATTAGTGAATGA
>TH/RB-838/14 (MH744205)
ATGTTTCTTGGACTTTTTCAATACACGATTGACACAGTTGTCAAAGATGTATCAAAGTCT
GCTAACTTGTCTTTGGATGCTGTCCAAGAGTTGGAGCTCAATGTAGTTCCAATTAGACAA
GCTTCAAATGTGACGGGTTTTCTTTTCACCAGTGTTTTTATTTACTTCTTTGCACTGTTT
AAAGCGTCTTCTTTGAGGCGCAATTATATTATGTTGGCAGCGCGTTTTGCTGTCATTGTT
CTTTATTGCCCACTTTTATATTATTGTGGTGCATTTTTAGATGCAACTATTATTTGTTGC
ACACTTATTGGCAGGCTTTGTTTAGTCTGCTTTTACTCCTGGCGCTATAAAAATGCGCTC
TTTATTATCTTTAATACTACGACACTTTCTTTCCTCAATGGTAAAGCAGCTTATTATGAC
GGCAAATCCATTGTGATTTTAGAAGGTGGTGACCATTACATCACTTTTGGCAACTCTTTT
GTTGCTTTCGTTAGTAGCAGCGACTTGTATCTAGCTATACGTGGGCGGCAAGAAGCCGAC
CTACAGTTGTTGCGAACTGTTGAGCTTCTTGATGGCAAGAAGCTTTATGTCTTTTCGCAA
CATCAAATTGTTGGCATTACTAATGCTGCATTTGACTCAATTCAACTAGACGAGTATGCT
ACAATTAGTGAATGA
>TH/NP-1173/14 (MH744206)
ATGTTTCTTGGACTTTTTCAATACACGATTGACACAGTTGTCAAAGATGTATCAAAGTCT
GCTAACTTGTCCTTGGATGCTGTCCAAGAGTTGGAGCTCAATGTAGTCCCAATTAGACAA
GCTTCAAATGTGACGGGTTTTCTTTTCACCAGTGTTTTTATTTACTTCTTTGCACTGTTT
AAAGCGTCTTCTTTGAGGCGCAATTATATTATGTTGGCAGCGCGTTTTGCTGTCATTGTT
TTTTATTGCCCACTTTTATATTATTGTGGTGCATTTTTAGATGCAACTATTATTTGTTGC
ACACTTATTGGCAGGCTTTGTTTAGTCTGCTTTTACTCCTGGCGCTATAAAAATGCGCTC
TTTATTATCTTTAATACTACGACACTTTCTCTTCTCAATGGTAAAGCAGCTTATTATGAC
GGCAAATCCATTGTGATTTTAGAAGGTGGTGACCATTACATCACTTTTGGCAACTCTTTT
GTTGCTTTCGTTAGTAGCAGTGACTTGTATCTAGCTATACGTGGGCGGCAAGTAGCCGAC
CTACAGCTGTTGCGAACTGTTGAGCTTCTTGATGGCAAGAAGCTTTATGTCTTTTCGCAA
CATCAAATTGTTGGCATTACCAATGCTGCATTTGACTCAATTCAACTAGACGAGTATGCT
ACAATTAGTGAATGA
>TH/CB-1324-1/14 (MH744207)
ATGTTTCTTGGACTTTTTCAATACACGATTGACACAGTTGTCAAAGATGTCTCAAAGTCT
GCTAACTTGTCTTTGGATGCTGTCCAAGAGTTGGAGCTCAATGTAGTTCCAATTAGACAA
GCTTCAAATGTGACGGGTTTTCTTTTCACCAGTGTTTTTATTTACTTCTTTGCACTGTTT
AAAGCGTCTTCTTTGAGGCGCAATTATATTATGTTGGCAGCGCGTTTTGCTGTCATTGTT
CTTTATTGCCCACTTTTATATTATTGTGGTGCATTTTTAGATGCAACTATTATTTGTTGC
ACACTTATTGGCAGGCTTTGTTTAGTCTGCTTTTACTCCTGGCGCTATAAAAATGCGCTC
TTTATTATCTTTAATACTACGACACTTTCTTTCCTCAATGGTAAAGCAGCTTATTATGAT
GGCAACTCCATTGTGATTTTAGAAGGTGGTGACCATTACATCACTTTTGGCAACTCTTTT
GTTGCTTTCGTTAGTAGCATTGACTTGTATCTAGCTATACGTGGGCGGCAAGAAGCCGAC
CTACAGCTGTTGCGAACTGTTGAGCTTCTTGATGGCAAGAAGCTTTATGTCTTTTCGCAA
CATCAAATTGTTGGCATTACTAATGCTGCATTTGACTCAATTCAACTAGACGAGTATGCT
ACAATTAGTGAATGA
>TH/CB-1324-2/14 (MH744208)
ATGTTTCTTGGACTTTTTCAATACACGATTGACACAGTTGTCAAAGATGTCTCAAAGTCT
GCTAACTTGTCTTTGGATGCTGTCCAAGAGTTGGAGCTCAATGTAGTTCCAATTAGACAA
GCTTCAAATGTGACGGGTTTTCTTTTCACCAGTGTTTTTATTTACTTCTTTGCACTGTTT
AAAGCGTCTTCTTTGAGGCGCAATTATATTATGTTGGCAGCGCGTTTTGCTGTCATTGTT
CTTTATTGCCCACTTTTATATTATTGTGGTGCATTTTTAGATGCAACTATTATTTGTTGC
ACACTTATTGGCAGGCTTTGTTTAGTCTGCTTTTACTCCTGGCGCTATAAAAATGCGCTC
TTTATTATCTTTAATACTACGACACTTTCTTTCCTCAATGGTAAAGCAGCTTATTATGAT
GGCAACTCCATTGTGATTTTAGAAGGTGGTGACCATTACATCACTTTTGGCAACTCTTTT
GTTGCTTTCGTTAGTAGCATTGACTTGTATCTAGCTATACGTGGGCGGCAAGAAGCCGAC
CTACAGCTGTTGCGAACTGTTGAGCTTCTTGATGGCAAGAAGCTTTATGTCTTTTCGCAA
CATCAAATTGTTGGCATTACTAATGCTGCATTTGACTCAATTCAACTAGACGAGTATGCT
ACAATTAGTGAATGA
>TH/RB-1373-3/14 (MH744209)
ATGTTTCTTGGACTTTTTCAATACACGATTGACACAGTTGTCAAAGATGTATCAAAGTCT
GCTAACTTGTCTTTGGATGCTGTCCAAGAGTTGGAGCTCAATGTAGTCCCAATTAGACAA
GCTTCAAATGTGACGGGTTTTCTTTTCACCAGTGTTTTTATTTACTTCTTTGCACTGTTT
AAAGCGTCTTCTTTGAGGCGCAATTATATTATGTTGGCAGCGCGTTTTGCTGTCATTGTT
TTTTATTGCCCACTTTTATATTATTGTGGTGCATTTTTAGATGCAACTATTATTTGTTGC
ACACTTATTGGCAGGCTTTGTTTAGTCTGCTTTTACTCCTGGCGCTATAAAAATGCGCTC
TTTATTATCTTTAATACTACGACACTTTCTTTTCTCAATGGTAAAGCAGCTTATTATGAC
GGCAAATCCATTGTGATTTTAGAAGGTGGTGACCATTACATCACTTTTGGCAACTCTTTT
GTTGCTTTCGTTAGTAGCAGTGACTTGTATCTAGCTATACGTGGGCGGCAAGAAGCCGAC
CTACAGCTGTTGCGAACTGTTGAGCTTCTTGATGGCAAGAAGCTTTATGTCTTTTCGCAA
CATCAAATTGTTGGCATTACCAATGCTGCATTTGACTCAATTCAACTAGACGAGTATGCT
ACAATTAGTGAATGA
>TH/NP-65/14 (MH744210)
ATGTTTCTTGGACTTTTTCAATATACGATTGACACAGTTGTCAAAGATGTCTCAAAGTCT
GCTAACTTGTCTTTGGATGCTGTCCAAGAGTTGGAGCTCAATGTAGTTCCAATTAGACAA
GCCTCAAATGTGACGGGTTTTCTTTTCACCAGTGTTTTTATTTACTTCTTTGCACTGTTT
AAAGCGTCTTCTTTGAGGCGCAATTATATTATGTTGGCAGCGCGTTTTGCTGTCATTGTT
CTTTATTGCCCACTTTTATATTATTGTGGTGCATTTTTAGATGCAACTATTATTTGTTGC
ACACTTATTGGCAGGCTCTGTTTAGTCTGCTTTTACTCCTGGCGCTATAAAAATGCGCTC
TTTATTATCTTTAACACTACGACACTTTCTTTCCTCAATGGTAAAGCAGCTTATTATGAC
GGCAAATCCATTGTGATTTTAGAAGGTGGTGACCATTACATCACTTTTGGCAACTCTTTT
GTTGCTTTCGTTAGTAGCATTGACTTGTATCTAGCTATACGTGGGCGGCAAGAAGCCGAC
CTACAGCTGTTGCGAACTGTTGAGCTTCTTGATGGCAAGAAGCTTTATGTCTTTTCGCAA
CATCAAATTGTTGGCATTACTAATGCTGCATTTGACTCAATTCAACTAGACGAGTATGCT
ACAATTAGTGAATGA
>TH/NP-142/14 (MH744211)
ATGTTTCTTGGACTTTTTCAATATACGATTGACACAGTTGTCAAAGATGTCTCAAAGTCT
GCCAACTTGTCTTTGGATGCTGTCCAAGAGTTGGAGCTCAATGTGGTTCCAATTAGACAA
GCTTCAAATGTGACGGGTTTTCTTTTCACCAGTGTTTTTATTTACTTCTTTGCACTGTTT
AAAGCGTCTTCTTTGAGGCTCAATTATATTATGTTGTCAGCGCGTTTTGCTGTCATTGTT
CTTTATTGTCCACTTTTATATTATTGTGGTGCATTTTTAGATGCAACTATTATTTGTTGC
ACACTTATTGGCAGGCTCTGTTTAGTCTGCTTTTACTCCTGGCGCTATAAAAATGCGCTC
TTTATTATCTTTAATACTACGACACTTTCTTTCCTCAATGGTAAAGCAGCTTATTATGAC
GGCAAATCCATTGTGATTTTAGAAGGTGGTGACCATTACATCACTTTTGGCAACTCTTTT
GTTGCTTTCGTTAGTAGCATTGGCTTGTATCTAGCTATACGTGGGCGGCAAGAAGCCGAC
CTACAGCTGTTGCGAACTGTTGAGCTTCTTGATGGCAAGAAGCTTTATGTCTTTTCGCAA
CATCAAATTGTTGGCATTACTAATGCTGCATTTGACTCAATTCAACTAGACGAGTATGCT
ACAATTAGTGAATGA
>TH/NP-224-1/14 (MH744212)
ATGTTTCTTGGACTTTTTCAATACACGATTGACACAGTTGTCAAAGATGTATCAAAGTCT
GCTAACTTGTCCTTGGATGCTGTCCAAGAGTTGGAGCTCAATGTAGTCCCAATTAGACAA
GCTTCAAATGTGACGGGTTTTCTTTTCACCAGTGTTTTTATTTACTTCTTTGCACTGTTT
AAAGCGTCTTCTTTGAGGCGCAATTATATTATGTTGGCAGCGCGTTTTGCTGTCATTGTT
TTTTATTGCCCACTTTTATATTATTGTGGTGCATTTTTAGATGCAACTATTATTTGTTGC
ACACTTATTGGCAGGCTTTGTTTAGTCTGCTTTTACTCCTGGCGCTATAAAAATGCGCTC
TTTATTATCTTTAATACTACGACACTTTCTTTCCTCAATGGTAAAGCAGCTTATTATGAC
GGCAAATCCATTGTGATTTTAGAAGGTGGTGACCATTACATCACTTTTGGCAACTCTTTT
GTTGCTTTCGTTAGTAGCAGTGACTTGTATCTAGCTATACGTGGGCGGCAAGAAGCCGAC
CTACAGCTGTTGCGAACTGTTGAGCTTCTTGATGGCAAGAAGCTTTATGTCTTTTCGCAA
CATCAAATTGTTGGCATTACCAATGCTGCATTTGATTCAATTCAACTAGACGAGTATGCT
ACAATTAGTGAATGA
>TH/NP-224-2/14 (MH744213)
ATGTTTCTTGGACTTTTTCAATACACGATTGACACAGTTGTCAAAGATGTATCAAAGTCT
GCTAACTTGTCCTTGGATGCTGTCCAAGAGTTGGAGCTCAATGTAGTCCCAATTAGACAA
GCTTCAAATGTGACGGGTTTTCTTTTCACCAGTGTTTTTATTTACTTCTTTGCACTGTTT
AAAGCGTCTTCTTTGAGGCGCAATTATATTATGTTGGCAGCGCGTTTTGCTGTCATTGTT
TTTTATTGCCCACTTTTATATTATTGTGGTGCATTTTTAGATGCAACTATTATTTGTTGC
ACACTTATTGGCAGGCTTTGTTTAGTCTGCTTTTACTCCTGGCGCTATAAAAATGCGCTC
TTTATTATCTTTAATACTACGACACTTTCTCTTCTCAATGGTAAAGCAGCTTATTATGAC
GGCAAATCCATTGTGATTTTAGAAGGTGGTGACCATTACATCACTTTTGGCAACTCTTTT
GTTGCTTTCGTTAGTAGCAGTGACTTGTATCTAGCTATACGTGGGCGGCAAGAAGCCGAC
CTACAGCTGTTGCGAACTGTTGAGCTTCTTGATGGCAAGAAGCTTTATGTCTTTTCGCAA
CATCAAATTGTTGGCATTACCAATGCTGCATTTGATTCAATTCAACTAGACGAGTATGCT
ACAATTAGTGAATGA
>TH/NP-23CF/15 (MH744214)
ATGTTTCTTGGACTTTTTCAATACACGATTGACACAGTTGTCAAAGATGTATCAAAGTCT
GCTAACTTGTCTTTGGATGCTGTCCAAGAGTTGGAGCTCAATGTAGTTCCAATTAGACAA
GCTTCAAATGTGACGGGTTTTCTTTTCACCAGTGTTTTTATTTACTTCTTTGCACTGTTT
AAAGCGTCTTCTTTGAGGCGCAATTATATTATGTTGGCAGCGCGTTTTGCTGTCATTGTT
CTTTATTGCCCACTTTTATATTATTGTGGTGCATTTTTAGATGCAACTATTATTTGTTGC
ACACTTATTGGCAGGCTTTGTTTAGTCTGCTTTTACTCCTGGCGCTATAAAAATGCGCTC
TTTATTATCTTTAATACTACGACACTTTCTTTCCTCAATGGTAAAGCAGCTTATTATGAC
GGCAAATCCATTGTGATTTTAGAAGGTGGTGACCATTACATCACTTTTGGCAACTCTTTT
GTTGCTTTCGTTAGTAGCAGCGACTTGTATCTAGCTATACGTGGGCGGCAAGAAGCCGAC
CTACAGTTGTTGCGAACTGTTGAGCTTCTTGATGGCAAGAAGCTTTATGTCTTTTCGCAA
CATCAAATTGTTGGCATTACTAATGCTGCATTTGACTCAATTCAACTAGACGAGTATGCT
ACAATTAGTGAATGA
>TH/NP-23BOR/15 (MH744215)
ATGTTTCTTGGACTTTTTCAATACACGATTGACACAGTTGTCAAAGATGTTTCAAAGTCT
GCTAACTTGTCTTTGGATGCTGTCCAAGAGTTGGAGCTCAATGTAGTTCCAATTAGACAA
GCTTCAAATGTGACGGGTTTTCTTTTCACCAGTGTTTTTATTTACTTCTTTGCACTGTTT
AAAGCGTCTTCTTTGAGGCGCAACTATATTATGTTGGCAGCGCGTTTTGCTGTCATTGTT
CTTTATTGCCCACTTTTATATTATTGTGGTGCATTTTTAGATGCAACTATTATTTGTTGC
ACACTTATTGGCAGGCTTTGTTTAGTCTGCTTTTACTCCTGGCGCTATAAAAATGCGCTC
TTTATCATCTTTAATACTACGACACTTTCTTTCCTCAATGGTAAAGCAGCTTATTATGAC
GGCAAATCCATTGTGATTTTAGAAGGTGGTGACCATTACATCACTTTTGGCAACTCTTTT
GTTGCTTTCGTTAGTAGCATTGACTTGTATCTAGCTATACGTGGGCGGCAAGAAGCCGAC
CTGCAGCTGTTGCGAACTGTTGAGCTTCTTGATGGCAAGAAGCTTTATGTCTTTTCGCAA
CATCAAATTGTTGGCATTACTAATGCTGCATTTGACTCAATTCAACTAGACGAGTATGCT
ACAATTAGTGAATGA
>TH/RB-338-1/15 (MH744216)
ATGTTTCTTGGACTTTTTCAATACACGATTGACACAGTTGTCAAAGATGTATCAAAGTCT
GCTAACTTGTCTTTGGATGCTGTCCAAGAGTTGGAGCTCAATGTAGTCCCAATTAGACAA
GCTTCAAATGTGACGGGTTTTCTTTTCACCAGTGTTTTTATTTACTTCTTTGCACTGTTT
AAAGCGTCTTCTTTGAGGCACAATTATATCATGTTGGCAGCGCGTTTTGCTGTCATTGTT
TTTTATTGCCCACTTTTATATTACTGTGGTGCATTTTTAGATGCAACTATTATTTGTTGC
ACACTTATTGGCAGGCTTTGTTTAGTCTGCTTTTACTCCTGGCGCTATAAAAATGCGCTC
TTTATTATCTTTAATACTACGACACTTTCTTTTCTCAATGGTAAAGCAGCTTATTATGAC
GGCAAATCCATTGTGATTTTAGAAGGTGGTGACCATTACATCACTTTTGGCAACTCTTTT
GTTGCTTTCGTTAGTAGCAGTGACTTGTATCTAGCTATACGTGGGCGGCAAGAAGCCGAC
CTACAGCTGTTGCGAACTGTTGAGCTTCTTGATGGCAAGAAGCTTTATGTCTTTTCGCAA
CATCAAATTGTTGGCATTACCAATGCTGCATTTGACTCAATTCAACTAGACGAGTATGCT
ACAATTAGTGAATGA
>TH/RB-BS/15 (MH744217)
ATGTTTCTTGGACTTTTTCAATACACGATTGACACAGTTGTCAAAGATGTATCAAAGTCT
GTTAACTTGTCTTTGGATGCTGTCCAAGAGTTGGAGCTCAATGTAGTCCCAATTAGACAA
GCTTCAAATGTGACGGGTTTTCTTTTCACCAGTGTTTTTATTTACTTCTTTGCACTGTTT
AAAGCGTCTTCTTTGAGGCGCAATTATATCATGTTGGCAGCGCGTTTTGCTGTCATTGTT
TTTTATTGCCCACTTTTATATTACTGTGGTGCATTTTTAGATGCAACTATTATTTGTTGC
ACACTTATTGGCAGGCTTTGTTTAGTCTGCTTTTACTCCTGGCGCTATAAAAATGCGCTC
TTTATTATCTTTAATACTACGACACTTTCTTTTCTCAATGGTAAAGCAGCTTATTATGAC
GGCAAATCCATTGTGATTTTAGAAGGTGGTGACCATTACATCACTTTTGGCAACTCTTTT
GTTGCTTTCGTTAGTAGCAGTGACTTGTATCTAGCTATACGTGGGCGGCAAGAAGCCGAC
CTACAGCTGTTGCGAACTGTTGAGCTTCTTGATGGCAAGAAGCTTTATGTCTTTTCGCAA
CATCAAATTGTTGGCATTACCAATGCTGCATTTGACTCAATTCAACTAGACGAGTATGCT
ACAATTAGTGAATGA
>TH/RB-272-2/15 (MH744218)
ATGTTTCTTGGACTTTTTCAATACACGATTGACACAGTTGTCAAAGATGTATCAAAGTCT
GCTAACTTGTCTTTGGATGCTGTCCAAGAGTTGGAGCTCAATGTAGTTCCAATTAGACAA
GCTTCAAATGTGACGGGTTTTCTTTTCACCAGTGTTTTTATTTACTTCTTTGCACTGTTT
AAAGCGTCTTCTTTGAGGCGCAATTATATTATGTTGGCAGCGCGTTTTGCTGTCATTGTT
CTTTATTGCCCACTTTTATATTATTGTGGTGCATTTTTAGATGCAACTATTATTTGTTGC
ACACTTATTGGCAGGCTTTGTTTAGTCTGCTTTTACTCCTGGCGCTATAAAAATGCGCTC
TTTATTATCTTTAATACTACGACACTTTCTTTCCTCAATGGTAAAGCAGCTTATTATGAC
GGCAAATCCATTGTGATTTTAGAAGGTGGTGACCATTACATCACTTTTGGCAACTCTTTT
GTTGCTTTCGTTAGTAGCAGCGACTTGTATCTAGCTATACGTGGGCGGCAAGAAGCCGAC
CTACAGTTGTTGCGAACTGTTGAGCTTCTTGATGGCAAGAAGCTTTATGTCTTTTCGCAA
CATCAAATTGTTGGCATTACTAATGCTGCATTTGACTCAATTCAACTAGACGAGTATGCT
ACAATTAGTGAATGA
>TH/CB-140CF/15 (MH744219)
ATGTTTCTTGGACTTTTTCAATACACGATTGACACAGTTGTCAAAGATGTATCAAAGTCT
GCTAACTTGTCTTTGGATGCTGTCCAAGAGTTGGAGCTCAATGTAGTTCCAATTAGACAA
GCTTCAAATGTGACGGGTTTTCTTTTCACCAGTGTTTTTATTTACTTCTTTGCACTGTTT
AAAGCGTCTTCTTTGAGGCGCAATTATATTATGTTGGCAGCGCGTTTTGCTGTCATTGTT
CTTTATTGCCCACTTTTATATTATTGTGGTGCATTTTTAGATGCAACTATTATTTGTTGC
ACACTTATTGGCAGGCTTTGTTTAGTCTGCTTTTACTCCTGGCGCTATAAAAATGCGCTC
TTTATTATCTTTAATACTACGACACTTTCTTTCCTCAATGGTAAAGCAGCTTATTATGAC
GGCAAATCCATTGTGATTTTAGAAGGTGGTGACCATTACATCACTTTTGGCAACTCTTTT
GTTGCTTTCGTTAGTAGCAGCGACTTGTATCTAGCTATACGTGGGCGGCAAGAAGCCGAC
CTACAGTTGTTGCGAACTGTTGAGCTTCTTGATGGCAAGAAGCTTTATGTCTTTTCGCAA
CATCAAATTGTTGGCATTACTAATGCTGCATTTGACTCAATTCAACTAGACGAGTATGCT
ACAATTAGTGAATGA
>TH/CB-140NS/15 (MH744220)
ATGTTTCTTGGACTTTTTCAATACACGATTGACACAGTTGTCAAAGATGTATCAAAGTCT
GCTAACTTGTCTTTGGATGCTGTCCAAGAGTTGGAGCTCAATGTAGTTCCAATTAGACAA
GCTTCAAATGTGACGGGTTTTCTTTTCACCAGTGTTTTTATTTACTTCTTTGCACTGTTT
AAAGCGTCTTCTTTGAGGCGCAATTATATTATGTTGGCAGCGCGTTTTGCTGTCATTGTT
CTTTATTGCCCACTTTTATATTATTGTGGTGCATTTTTAGATGCAACTATTATTTGTTGC
ACACTTATTGGCAGGCTTTGTTTAGTCTGCTTTTACTCCTGGCGCTATAAAAATGCGCTC
TTTATTATCTTTAATACTACGACACTTTCTTTCCTCAATGGTAAAGCAGCTTATTATGAC
GGCAAATCCATTGTGATTTTAGAAGGTGGTGACCATTACATCACTTTTGGCAACTCTTTT
GTTGCTTTCGTTAGTAGCAGCGACTTGTATCTAGCTATACGTGGGCGGCAAGAAGCCGAC
CTACAGTTGTTGCGAACTGTTGAGCTTCTTGATGGCAAGAAGCTTTATGTCTTTTCGCAA
CATCAAATTGTTGGCATTACTAATGCTGCATTTGACTCAATTCAACTAGACGAGTATGCT
ACAATTAGTGAATGA
>TH/NP1-1/15 (MH744221)
ATGTTTCTTGGACTTTTTCAATACACGATTGACACAGTCGTCAAAGATGTCTCTAAGTCT
GCCAACTTGTCTTCGGACGCTGTCCAAGAGTTGGAGCTCAATGTAGTTCCAATTAGACAA
GCTTCAAATGTGACTGGTTTTCTTTTCACCAGTGTTTTTATTTACTTCTTTGCACTGTTT
AAAGCTTCTTCTTTGAGGCGCAATTATGTTATGTTGGCAGCGCGTTTTGCTGTCATCTTT
CTTTATTGCCCACTTTTATATTACTGTGGTGCATTTTTAGATGCAACTATTATCTGTTGC
ACACTTATTGGCAGGCTCTTTTTAGTCTGCTTTTATTCCTGGCGCTATAAAAATGCGCTC
TTTATTATCTTTAATACTACTACACTTTCTTTTCTCAATGGTAAAGCAGCTTATTATGAC
GGCAAATCCATTGTGATTCTAGAAGGTGGTGATCATTACATCACTTTTGGCAACTCTTTC
GTTGCTTTCGTTAGTAGCATTAACTTGTATCTAGCTATACGTGGGCGGCAAGAAGCTGAC
CTACATCTGTTGCGAACTGTTGAGCTTCTTGATGGCAAGAAGCTTTATGTCTTTTCGCAA
CATCAAATTGTTGGCATTACTAATGCTGCATTTGACTCAATTCAACTAGACGAGTATGCT
ACAATTAGTGAATGA
>TH/RB-CHN/15 (MH744222)
ATGTTTCTTGGACTTTTTCAATACACGATTGACACAGTTGTCAAAGATGTATCAAAGTCT
GTTAACTTGTCTTTGGATGCTGTCCAAGAGTTGGAGCTCAATGTAGTCCCAATTAGACAA
GCTTCAAATGTGACGGGTTTTCTTTTCACCAGTGTTTTTATTTACTTCTTTGCACTGTTT
AAAGCGTCTTCTTTGAGGCGCAATTATATCATGTTGGCAGCGCGTTTTGCTGTCATTGTT
TTTTATTGCCCACTTTTATATTACTGTGGTGCATTTTTAGATGCAACTATTATTTGTTGC
ACACTTATTGGCAGGCTTTGTTTAGTCTGCTTTTACTCCTGGCGCTATAAAAATGCGCTC
TTTATTATCTTTAATACTACGACACTTTCTTTTCTCAATGGTAAAGCAGCTTATTATGAC
GGCAAATCCATTGTGATTTTAGAAGGTGGTGACCATTACATCACTTTTGGCAACTCTTTT
GTTGCTTTCGTTAGTAGCAGTGACTTGTATCTAGCTATACGTGGGCGGCAAGAAGCCGAC
CTACAGCTGTTGCGAACTGTTGAGCTTCTTGATGGCAAGAAGCTTTATGTCTTTTCGCAA
CATCAAATTGTTGGCATTACCAATGCTGCATTTGACTCAATTCAACTAGACGAGTATGCT
ACAATTAGTGAATGA
>TH/RB23/15 (MH744223)
ATGTTTCTTGGACTTTTTCAATACACGATTGACACAGTTGTCAAAGATGTTTCAAAGTCT
GCTAACTTGTCTTTGGATGCTGTCCAAGAGTTGGAGCTTAATGTAGTTCCAATTAGACAA
GCTTCAAATGTGACGGGTTTTCTTTTCACCAGTGTTTTTATTTACTTCTTTGCACTGTTT
AAAGCGTCTTCTTTGAGGCGCAACTATATTATGTTGGCAGCGCGTTTTGCTGTCATTGTT
TTTTATTGCCCACTTTTATATTATTGTGGTGCATTTTTAGATGCAACTATTATTTGTTGC
ACACTTATTGGCAGGCTTTGTTTAGTCTGCTTTTACTCCTGGCGCTATAAAAATGCGCTC
TTTATTATCTTTAATACTACGACACTTTCTTTCCTCAATGGTAAAGCAGCTTATTATGAC
GGCAAATCCATTGTGATTTTAGAAGGTGGTGACCATTACATCACTTTTGGCAACTCTCTT
GTTGCTTTCGTTAGTAGCAGTGACTTGTATCTAGCTATACGTGGGCGGCAAGAAGCCGAC
CTACAGCTGTTGCGAACTGTTGAGCTTCTTGATGGCAAGAAGCTTTATGTCTTTTCGCAA
CATCAAATTGTTGGCATTACTAATGCTGCATTTGACTCAATTCAACTAGACGAGTATGCT
ACAATTAGTGAATGA
>TH/RB35/15 (MH744224)
ATGTTTCTTGGACTTTTTCCATACACGATTGACACAGTTGTCAAAGATGTTTCAAAGTCT
GCTAACTTGTCTTTGGATGCTGTCCAAGAGTTGGAGCTTAATGTAGTTCCAATTAGACAA
GCTTCAAATGTGACGGGTTTTCTTTTCACCAGTGTTTTTATTTACTTCTTTGCACTGTTT
AAAGCGTCTTCTTTGAGGCGCAACTATATTATGTTGGCAGCGCGTTTTGCTGTCATTGTT
TTTTATTGCCCACTTTTATATTATTGTGGTGCATTTTTAGATGCAACTATTATTTGTTGC
ACACTTATTGGCAGGCTTTGTTTAGTCTGCTTTTACTCCTGGCGCTATAAAAATGCGCTC
TTTATTATCTTTAATACTACGACACTTTCTTTCCTCAATGGTAAAGCAGCTTATTATGAC
GGCAAATCCATTGTGATTTTAGAAGGTGGTGACCATTACATCACTTTTGGCAACTCTCTT
GTTGCTTTCGTTAGTAGCAGTGACTTGTATCTAGCTATACGTGGGCGGCAAGAAGCCGAC
CTACAGCTGTTGCGAACTGTTGAGCTTCTTGATGGCAAGAAGCTTTATGTCTTTTCGCAA
CATCAAATTGTTGGCATTACTAATGCTGCATTTGACTCAATTCAACTAGACGAGTATGCT
ACAATTAGTGAATGA
>TH/RB38/15 (MH744225)
ATGTTTCTTGGACTTTTTCCATACACGATTGACACAGTTGTCAAAGATGTCTCAAAGTCT
GCTAACTTGTCTTTGGATGCTGTCCAAGAGTTGGAGCTCAATGTAGTTCCAATTAGACAA
GCCTCAAATGTGACGGGTTTTCTTTTCACCAGTGTTTTTATTTACTTCTTTGCACTGTTT
AAAGCGTCTTCTTTGAGGCGCAATTATATTATGTTGGCAGCGCGTTTTGCTGTCATTGTT
CTTTATTGCCCACTTTTATATTATTGTGGTGCATTTTTAGATGCAACTATTATTTGTTGC
ACACTTATTGGCAGGCTCTGTTTAGTCTGCTTTTACTCCTGGCGCTATAAAAATGCGCTC
TTTATTATCTTTAACACTACGACACTTTCTTTCCTCAATGGTAAAGCAGCTTATTATGAC
GGCAAATCCATTGTGATTTTAGAAGGTGGTGACCATTACATCACTTTTGGCAACTCTTTT
GTTGCTTTCGTTAGTAGCATTGACTTGTATCTAGCTATACGTGGGCGGCAAGAAGCCGAC
CTACAGCTGTTGCGAACTGTTGAGCTTCTTGATGGCAAGAAGCTTTATGTCTTTTCGCAA
CATCAAATTGTTGGCATTACTAACGCTGCATTTGACTCAATTCAACTAGACGAGTATGCT
ACAATTAGTGAATGA
>TH/NP57/15 (MH744226)
ATGTTTCTTGGACTTTTTCAATACACGATTGACACAGTCGTCAAAGATGTCTCTAAGTCT
GCCAACTTGTCTTCGGACGCTGTCCAAGAGTTGGAGCTCAATGTAGTTCCAATTAGACAA
GCTTCAAATGTGACTGGTTTTCTTTTCACCAGTGTTTTTATTTACTTCTTTGCACTGTTT
AAAGCTTCTTCTTTGAGGCGCAATTATGTTATGTTGGCAGCGCGTTTTGCTGTCATCTTT
CTTTATTGCCCACTTTTATATTACTGTGGTGCATTTTTAGATGCAACTATTATCTGTTGC
ACACTTATTGGCAGGCTCTTTTTAGTCTGCTTTTATTCCTGGCGCTATAAAAATGCGCTC
TTTATTATCTTTAATACTACTACACTTTCTTTTCTCAATGGTAAAGCAGCTTATTATGAC
GGCAAATCCATTGTGATTCTAGAAGGTGGTGATCATTACATCACTTTTGGCAACTCTTTC
GTTGCTTTCGTTAGTAGCATTAACTTGTATCTAGCTATACGTGGGCGGCAAGAAGCTGAC
CTACATCTGTTGCGAACTGTTGAGCTTCTTGATGGCAAGAAGCTTTATGTCTTTTCGCAA
CATCAAATTGTTGGCATTACTAATGCTGCATTTGACTCAATTCAACTAGACGAGTATGCT
ACAATTAGTGAATGA
>TH/NP58/15 (MH744227)
ATGTTTCTTGGACTTTTTCAATACACGATTGACACAGTCGTCAAAGATGTCTCTAAGTCT
GCCAACTTGTCTTCGGACGCTGTCCAAGAGTTGGAGCTCAATGTAGTTCCAATTAGACAA
GCTTCAAATGTGACTGGTTTTCTTTTCACCAGTGTTTTTATTTACTTCTTTGCACTGTTT
AAAGCTTCTTCTTTGAGGCGCAATTATGTTATGTTGGCAGCGCGTTTTGCTGTCATCTTT
CTTTATTGCCCACTTTTATATTACTGTGGTGCATTTTTAGATGCAACTATTATCTGTTGC
ACACTTATTGGCAGGCTCTTTTTAGTCTGCTTTTATTCCTGGCGCTATAAAAATGCGCTC
TTTATTATCTTTAATACTACTACACTTTCTTTTCTCAATGGTAAAGCAGCTTATTATGAC
GGCAAATCCATTGTGATTCTAGAAGGTGGTGATCATTACATCACTTTTGGCAACTCTTTC
GTTGCTTTCGTTAGTAGCATTAACTTGTATCTAGCTATACGTGGGCGGCAAGAAGCTGAC
CTACATCTGTTGCGAACTGTTGAGCTTCTTGATGGCAAGAAGCTTTATGTCTTTTCGCAA
CATCAAATTGTTGGCATTACTAATGCTGCATTTGACTCAATTCAACTAGACGAGTATGCT
ACAATTAGTGAATGA
>TH/RB59/15 (MH744228)
ATGTTTCTTGGACTTTTTCCATACACGATTGACACAGTTGTCAAAGATGTATCAAAGTCT
GCTAACTTGTCTTTGGATGCTGTCCAAGAGTTGGAGCTCAATGTAGTCCCAATTAGACAA
GCTTCAAATGTGACGGGTTTTCTTTTCACCAGTGTTTTTATTTACTTCTTTGCACTGTTT
AAAGCGTCTTCTTTGAGGCGCAATCATATCATGTTGGCAGCGCGTTTTGCTGTCATTGTT
TTCTATTGCCCACTTTTATATTATTGTGGTGCATTTTTAGATGCAACTATTATTTGTTGC
ACACTTATTGGCAGGCTTTGTTTAGTCTGCTTTTACTCCTGGCGCTATAAAAATGCGCTT
TTTATTATCTTTAATACTACGACACTTTCTTTTCTCAATGGTAAAGCAGCTTATTATGAC
GGCAAATCCATTGTGATTTTAGAAGGTGGTGACCATTACATCACTTTTGGCAACTCTTTT
GTTGCTTTCGTTAGTAGCAGTGACTTGTATCTAGCTATACGTGGGCGGCAAGAAGCCGAC
CTACAGCTGTTGCGAACTGTTGAGCTTCTTGATGGCAAGAAGCTTTATGTCTTTTCGCAA
CATCAAATTGTTGGCATTACCAATGCTGCATTTGACTCAATTCAACTAGACGAGTATGCT
ACAATTAGTGAATGA
>TH/RB60/15 (MH744229)
ATGTTTCTTGGACTTTTTCCATACACGATTGACACAGTTGTCAAAGATGTATCAAAGTCT
GCTAACTTGTCTTTGGATGCTGTCCAAGAGTTGGAGCTCAATGTAGTCCCAATTAGACAA
GCTTCAAATGTGACGGGTTTTCTTTTCACCAGTGTTTTTATTTACTTCTTTGCACTGTTT
AAAGCGTCTTCTTTGAGGCGCAATCATATCATGTTGGCAGCGCGTTTTGCTGTCATTGTT
TTCTATTGCCCACTTTTATATTATTGTGGTGCATTTTTAGATGCAACTATTATTTGTTGC
ACACTTATTGGCAGGCTTTGTTTAGTCTGCTTTTACTCCTGGCGCTATAAAAATGCGCTC
TTTATTATCTTTAATACTACGACACTTTCTTTTCTCAATGGTAAAGCAGCTTATTATGAC
GGCAAATCCATTGTGATTTTAGAAGGTGGTGACCATTACATCACTTTTGGCAACTCTTTT
GTTGCTTTCGTTAGTAGCAGTGACTTGTATCTAGCTATACGTGGGCGGCAAGAAGCCGAC
CTACAGCTGTTGCGAACTGTTGAGCTTCTTGATGGCAAGAAGCTTTATGTCTTTTCGCAA
CATCAAATTGTTGGCATTACCAATGCTGCATTTGACTCAATTCAACTAGACGAGTATGCT
ACAATTAGTGAATGA
>TH/RB63/15 (MH744230)
ATGTTTCTTGGACTTTTTCAATACACGATTGACACAGTTGTCAAAGATGTATCAAAGTCT
GCTAACTTGTCTTTGGATGCTGTCCAAGAGTTGGAGCTCAATGTAGTCCCAATTAGACAA
GCTTCAAATGTGACGGGTTTTCTTTTCACCAGTGTTTTTATTTACTTCTTTGCACTGTTT
AAAGCGTCTTCTTTGAGGCGCAATCATATCATGTTGGCAGCGCGTTTTGCTGTCATTGTT
TTCTATTGCCCACTTTTATATTATTGTGGTGCATTTTTAGATGCAACTATTATTTGTTGC
ACACTTATTGGCAGGCTTTGTTTAGTCTGCTTTTACTCCTGGCGCTATAAAAATGCGCTC
TTTATTATCTTTAATACTACGACACTTTCTTTTCTCAATGGTAAAGCAGCTTATTATGAC
GGCAAATCCATTGTGATTTTAGAAGGTGGTGACCATTACATCACTTTTGGCAACTCTTTT
GTTGCTTTCGTTAGTAGCAGTGACTTGTATCTAGCTATACGTGGGCGGCAAGAAGCCGAC
CTACAGCTGTTGCGAACTGTTGAGCTTCTTGATGGCAAGAAGCTTTATGTCTTTTCGCAA
CATCAAATTGTTGGCATTACCAATGCTGCATTTGACTCAATTCAACTAGACGAGTATGCT
ACAATTAGTGAATGA
>TH/RB65/15 (MH744231)
ATGTTTCTTGGACTTTTTCAATACACGATTGACACAGTTGTCAAAGATGTATCAAAGTCT
GCTAACTTGTCTTTGGATGCTGTCCAAGAGTTGGAGCTCAATGTAGTCCCAATTAGACAA
GCTTCAAATGTGACGGGTTTTCTCTTCACCAGTGTTTTTATTTACTTCTTTGCACTGTTT
AAAGCGTCTTCTTTGAGGCACAATTATATCATGTTGGCAGCGCGTTTTGCTGTCATTGTT
TTTTATTGCCCACTTTTATATTACTGTGGTGCATTTTTAGATGCAACTATTATTTGTTGC
ACACTTATTGGCAGGCTTTGTTTAGTCTGCTTTTACTCCTGGCGCTATAAAAATGCGCTC
TTTATTATCTTTAATACTACGACACTTTCTTTTCTCAATGGTAAAGCAGCTTATTATGAC
GGCAAATCCATTGTGATTTTAGAAGGTGGTGACCATTACATCACTTTTGGCAACTCTTTT
GTTGCTTTCGTTAGTAGCAGTGACTTGTATCTAGCTATACGTGGGCGGCAAGAAGCCGAC
CTACAGCTGTTGCGAACTGTTGAGCTTCTTGATGGCAAGAAGCTTTATGTCTTTTCGCAA
CATCAAATTGTTGGCATTACCAATGCTGCATTTGACTCAATTCAACTAGACGAGTATGCT
ACAATTAGTGAATGA
>TH/RB67/15 (MH744232)
ATGTTTCTTGGACTTTTTCAATACACGATTGACACAGTTGTCAAAGATGTATCAAAGTCT
GCTAACTTGTCTTTGGATGCTGTCCAAGAGTTGGAGCTCAATGTAGTCCCAATTAGACAA
GCTTCAAATGTGACGGGTTTTCTCTTCACCAGTGTTTTTATTTACTTCTTTGCACTGTTT
AAAGCGTCTTCTTTGAGGCACAATTATATCATGTTGGCAGCGCGTTTTGCTGTCATTGTT
TTTTATTGCCCACTTTTATATTACTGTGGTGCATTTTTAGATGCAACTATTATTTGTTGC
ACACTTATTGGCAGGCTTTGTTTAGTCTGCTTTTACTCCTGGCGCTATAAAAATGCGCTC
TTTATTATCTTTAATACTACGACACTTTCTTTTCTCAATGGTAAAGCAGCTTATTATGAC
GGCAAATCCATTGTGATTTTAGAAGGTGGTGACCATTACATCACTTTTGGCAACTCTTTT
GTTGCTTTCGTTAGTAGCAGTGACTTGTATCTAGCTATACGTGGGCGGCAAGAAGCCGAC
CTACAGCTGTTGCGAACTGTTGAGCTTCTTGATGGCAAGAAGCTTTATGTCTTTTCGCAA
CATCAAATTGTTGGCATTACCAATGCTGCATTTGACTCAATTCAACTAGACGAGTATGCT
ACAATTAGTGAATGA
>TH/CB74/15 (MH744233)
ATGTTTCTTGGACTTTTTCAATACACGATTGACACAGTCGTCAAAGATGTCTCTAAGTCT
GCCAACTTGTCTTCGGACGCTGTCCAAGAGTTGGAGCTCAATGTAGTTCCAATTAGACAA
GCTTCAAATGTGACTGGTTTTCTTTTCACCAGTGTTTTTATTTACTTCTTTGCACTGTTT
AAAGCTTCTTCTTTGAGGCGCAATTATGTTATGTTGGCAGCGCGTTTTGCTGTCATCTTT
CTTTATTGCCCACTTTTATATTACTGTGGTGCATTTTTAGATGCAACTATTATCTGTTGC
ACACTTATTGGCAGGCTCTTTTTAGTCTGCTTTTATTCCTGGCGCTATAAAAATGCGCTC
TTTATTATCTTTAATACTACTACACTTTCTTTTCTCAATGGTAAAGCAGCTTATTATGAC
GGCAAATCCATTGTGATTCTAGAAGGTGGTGATCATTACATCACTTTTGGCAACTCTTTC
GTTGCTTTCGTTAGTAGCATTAACTTGTATCTAGCTATACGTGGGCGGCAAGAAGCTGAC
CTACATCTGTTGCGAACTGTTGAGCTTCTTGATGGCAAGAAGCTTTATGTCTTTTCGCAA
CATCAAATTGTTGGCATTACTAATGCTGCATTTGACTCAATTCAACTAGACGAGTATGCT
ACAATTAGTGAATGA
>TH/79/15 (MH744234)
ATGTTTCTTGGACTTTTTCAATACACGATTGACACAGTCGTCAAAGATGTCTCTAAGTCT
GCCAACTTGTCTTCGGACGCTGTCCAAGAGTTGGAGCTCAATGTAGTTCCAATTAGACAA
GCTTCAAATGTGACTGGTTTTCTTTTCACCAGTGTTTTTATTTACTTCTTTGCACTGTTT
AAAGCTTCTTCTTTGAGGCGCAATTATGTTATGTTGGCAGCGCGTTTTGCTGTCATCTTT
CTTTATTGCCCACTTTTATATTACTGTGGTGCATTTTTAGATGCAACTATTATCTGTTGC
ACACTTATTGGCAGGCTCTTTTTAGTCTGCTTTTATTCCTGGCGCTATAAAAATGCGCTC
TTTATTATCTTTAATACTACTACACTTTCTTTTCTCAATGGTAAAGCAGCTTATTATGAC
GGCAAATCCATTGTGATTCTAGAAGGTGGTGATCATTACATCACTTTTGGCAACTCTTTC
GTTGCTTTCGTTAGTAGCATCAACTTGTATCTAGCTATACGTGGGCGGCAAGAAGCTGAC
CTACATCTGTTGCGAACTGTTGAGCTTCTTGATGGCAAGAAGCTTTATGTCTTTTCGCAA
CATCAAATTGTTGGCATTACTAATGCTGCATTTGACTCAATTCAACTAGACGAGTATGCT
ACAATTAGTGAATGA
>TH/80/15 (MH744235)
ATGTTTCTTGGACTTTTTCAATACACGATTGACACAGTCGTCAAAGATGTCTCTAAGTCT
GCCAACTTGTCTTCGGACGCTGTCCAAGAGTTGGAGCTCAATGTAGTTCCAATTAGACAA
GCTTCAAATGTGACTGGTTTTCTTTTCACCAGTGTTTTTATTTACTTCTTTGCACTGTTT
AAAGCTTCTTCTTTGAGGCGCAATTATGTTATGTTGGCAGCGCGTTTTGCTGTCATCTTT
CTTTATTGCCCACTTTTATATTACTGTGGTGCATTTTTAGATGCAACTATTATCTGTTGC
ACACTTATTGGCAGGCTCTTTTTAGTCTGCTTTTATTCCTGGCGCTATAAAAATGCGCTC
TTTATTATCTTTAATACTACTACACTTTCTTTTCTCAATGGTAAAGCAGCTTATTATGAC
GGCAAATCCATTGTGATTCTAGAAGGTGGTGATCATTACATCACTTTTGGCAACTCTTTC
GTTGCTTTCGTTAGTAGCATCAACTTGTATCTAGCTATACGTGGGCGGCAAGAAGCTGAC
CTACATCTGTTGCGAACTGTTGAGCTTCTTGATGGCAAGAAGCTTTATGTCTTTTCGCAA
CATCAAATTGTTGGCATTACTAATGCTGCATTTGACTCAATTCAACTAGACGAGTATGCT
ACAATTAGTGAATGA
>TH/RB83/15 (MH744236)
ATGTTTCTTGGACTTTTTCAATACACGATTGACACAGTTGTCAAAGATGTATCAAAGTCT
GCTAACTTGTCTTTGGATGCTGTTCAAGAGTTGGAGCTCAATGTAGTTCCAATTAGACAA
GCTTCAAATGTGACGGGTTTTCTTTTCACCAGTGTTTTTATTTACTTCTTTGCACTGTTT
AAAGCGTCTTCTTTGAGGCGCAATTATATTATGTTGGCAGCGCGTTTTGCTGTCATTGTT
CTTTATTGCCCACTTTTATATTATTGTGGTGCATTTTTAGATGCAACTATTATTTGTTGC
ACACTTATTGGCAGGCTTTGTTTAGTCTGCTTTTACTCCTGGCGCTATAAAAATGCGCTC
TTTATTATCTTTAATACTACGACACTTTCTTTCCTCAATGGTAAAGCAGCTTATTATGAC
GGCAAATCCATTGTGATTTTAGAAGGTGGTGACCATTACATCACTTTTGGCAACTCTTTT
GTTGCTTTCGTTAGTAGCAGCGACTTGTATCTAGCTATACGTGGGCGGCAAGAAGCCGAC
CTACAGTTGTTGCGAACTGTTGAGCTTCTTGATGGCAAGAAGCTTTATGTCTTTTCGCAA
CATCAAATTGTTGGCATTACTAATGCTGCATTTGACTCAATTCAACTAGACGAGTATGCT
ACAATTAGTGAATGA
>TH/RB84/15 (MH744237)
ATGTTTCTTGGACTTTTTCAATACACGATTGACACAGTTGTCAAAGATGTATCAAAGTCT
GCTAACTTGTCTTTGGATGCTGTTCAAGAGTTGGAGCTCAATGTAGTTCCAATTAGACAA
GCTTCAAATGTGACGGGTTTTCTTTTCACCAGTGTTTTTATTTACTTCTTTGCACTGTTT
AAAGCGTCTTCTTTGAGGCGCAATTATATTATGTTGGCAGCGCGTTTTGCTGTCATTGTT
CTTTATTGCCCACTTTTATATTATTGTGGTGCATTTTTAGATGCAACTATTATTTGTTGC
ACACTTATTGGCAGGCTTTGTTTAGTCTGCTTTTACTCCTGGCGCTATAAAAATGCGCTC
TTTATTATCTTTAATACTACGACACTTTCTTTCCTCAATGGTAAAGCAGCTTATTATGAC
GGCAAATCCATTGTGATTTTAGAAGGTGGTGACCATTACATCACTTTTGGCAACTCTTTT
GTTGCTTTCGTTAGTAGCAGCGACTTGTATCTAGCTATACGTGGGCGGCAAGAAGCCGAC
CTACAGTTGTTGCGAACTGTTGAGCTTCTTGATGGCAAGAAGCTTTATGTCTTTTCGCAA
CATCAAATTGTTGGCATTACTAATGCTGCATTTGACTCAATTCAACTAGACGAGTATGCT
ACAATTAGTGAATGA
>TH/RB99/16 (MH744238)
ATGTTTCTTGGACTTTTTCCATACACGATTGACACAGTTGTCAAAGATGTTTCAAAGTCT
GCTAACTTGTCTTTGGATGCTGTCCAACAGTTGGAGCTCAATGTAGTTCCAATTAGACAA
GCTTCAAATGTGACGGGTTTTCTTTTCACCAGTGTTTTTATTTACTTCTTTGCACTGTTT
AAAGCGTCTTCTTTGAGGCGCAACTATATTATGTTGGCAGCGCGTTTTGCTGTCATTGTT
CTTTATTGCCCACTTTTATATTATTGTGGTGCATTTTTAGATGCAACTATTATTTGTTGC
ACACTTATTGGCAGGCTTTGTTTAGTCTGCTTTTACTCCTGGCGCTATAAAAATGCGCTC
TTTATTATCTTTAATACTACGACACTTTCTTTCCTCAATGGTAAAGCAGCTTATTATGAC
GGCAAATCCATTGTGATTTTAGAAGGTGGTGACCATTACATCACTTTTGGCAACTCTTTT
GTTGCTTTCGTTAGTAGCATTGACTTGTATCTAGCTATACGTGGGCGGCAAGAAGCCGAC
CTGCAGCTGTTGCGAATTGTTGAGCTTCTTGATGGCAAGAAGCTTTATGTCTTTTCGCAA
CATCAAATTGTTGGCATTACTAATGCTGCATTTGACTCAATTCAACTAGACGAGTATGCT
ACAATTAGTGAATGA
>TH/NP141/16 (MH744239)
ATGTTTCTTGGACTTTTTCAATACACGATTGACACAGTCGTCAAAGATGTCTCTAAGTCT
GCCAACTTGTCTTCGGACGCTGTCCAAGAGTTGGAGCTCAATGTAGTTCCAATTAGACAA
GCTTCAAATGTGACTGGTTTTCTTTTCACCAGTGTTTTTATTTACTTCTTTGCACTGTTT
AAAGCTTCTTCTTTGAGGCGCAATTATGTTATGTTGGCAGCGCGTTTTGCTGTCATCTTT
CTTTATTGCCCACTTTTATATTACTGTGGTGCATTTTTAGATGCAACTATTATCTGTTGC
ACACTTATTGGCAGGCTCTTTTTAGTCTGCTTTTATTCCTGGCGCTATAAAAATGCGCTC
TTTATTATCTTTAATACTACTACACTTTCTTTTCTCAATGGTAAAGCAGCTTATTATGAC
GGCAAATCCATTGTGATTCTAGAAGGTGGTGACCATTACATCACTTTTGGCAACTCTTTC
GTTGCTTTCGTTAGTAGCATTAACTTGTATCTAGCTATACGTGGGCGGCAAGAAGCTGAC
CTACATCTGTTGCGAACTGTTGAGCTTCTTGATGGCAAGAAGCTTTATGTCTTTTCGCAA
CATCAAATTGTTGGCATTACTAATGCTGCATTTGACTCAATTCAACTAGACGAGTATGCT
ACAATTAGTGAATGA
>TH/NP142/16 (MH744240)
ATGTTTCTTGGACTTTTTCAATACACGATTGACACAGTCGTCAAAGATGTCTCTAAGTCT
GCCAACTTGTCTTCGGACGCTGTCCAAGAGTTGGAGCTCAATGTAGTTCCAATTAGACAA
GCTTCAAATGTGACTGGTTTTCTTTTCACCAGTGTTTTTATTTACTTCTTTGCACTGTTT
AAAGCTTCTTCTTTGAGGCGCAATTATGTTATGTTGGCAGCGCGTTTTGCTGTCATCTTT
CTTTATTGCCCACTTTTATATTACTGTGGTGCATTTTTAGATGCAACTATTATCTGTTGC
ACACTTATTGGCAGGCTCTTTTTAGTCTGCTTTTATTCCTGGCGCTATAAAAATGCGCTC
TTTATTATCTTTAATACTACTACACTTTCTTTTCTCAATGGTAAAGCAGCTTATTATGAC
GGCAAATCCATTGTGATTCTAGAAGGTGGTGACCATTACATCACTTTTGGCAACTCTTTC
GTTGCTTTCGTTAGTAGCATTAACTTGTATCTAGCTATACGTGGGCGGCAAGAAGCTGAC
CTACATCTGTTGCGAACTGTTGAGCTTCTTGATGGCAAGAAGCTTTATGTCTTTTCGCAA
CATCAAATTGTTGGCATTACTAATGCTGCATTTGACTCAATTCAACTAGACGAGTATGCT
ACAATTAGTGAATGA
>TH/KR148/16 (MH744241)
ATGTTTCTTGGACTTTTTCAATACACGATTGACACAGTCGTCAAAGATGTCTCTAAGTCT
GCCAACTTGTCTTCGGACGCTGTCCAAGAGTTGGAGCTCAATGTAGTTCCAATTAGACAA
GCTTCAAATGTGACTGGTTTTCTTTTCACCAGTGTTTTTATTTACTTCTTTGCACTGTTT
AAAGCTTCTTCTTTGAGGCGCAATTATGTTATGTTGGCAGCGCGTTTTGCTGTCATCTTT
CTTTATTGCCCACTTTTATATTACTGTGGTGCATTTTTAGATGCAACTATTATCTGTTGC
ACACTTATTGGCAGGCTCTTTTTAGTCTGCTTTTATTCCTGGCGCTATAAAAATGCGCTC
TTTATTATCTTTAATACTACTACACTTTCTTTTCTCAATGGTAAAGCAGCTTATTATGAC
GGCAAATCCATTGTGATTCTAGAAGGTGGTGATCATTACATCACTTTTGGCAACTCTTTC
GTTGCTTTCGTTAGTAGCATTAACTTGTATCTAGCTATACGTGGGCGGCAAGAAGCTGAC
CTACATCTGTTGCGAACTGTTGAGCTTCTTGATGGCAAGAAGCTTTATGTCTTTTCGCAA
CATCAAATTGTTGGCATTACTAATGCTGCATTTGACTCAATTCAACTAGACGAGTATGCT
ACAATTAGTGAATGA
>TH/KR149/16 (MH744242)
ATGTTTCTTGGACTTTTTCAATACACGATTGACACAGTCGTCAAAGATGTCTCTAAGTCT
GCCAACTTGTCTTCGGACGCTGTCCAAGAGTTGGAGCTCAATGTAGTTCCAATTAGACAA
GCTTCAAATGTGACTGGTTTTCTTTTCACCAGTGTTTTTATTTACTTCTTTGCACTGTTT
AAAGCTTCTTCTTTGAGGCGCAATTATGTTATGTTGGCAGCGCGTTTTGCTGTCATCTTT
CTTTATTGCCCACTTTTATATTACTGTGGTGCATTTTTAGATGCAACTATTATCTGTTGC
ACACTTATTGGCAGGCTCTTTTTAGTCTGCTTTTATTCCTGGCGCTATAAAAATGCGCTC
TTTATTATCTTTAATACTACTACACTTTCTTTTCTCAATGGTAAAGCAGCTTATTATGAC
GGCAAATCCATTGTGATTCTAGAAGGTGGTGATCATTACATCACTTTTGGCAACTCTTTC
GTTGCTTTCGTTAGTAGCATTAACTTGTATCTAGCTATACGTGGGCGGCAAGAAGCTGAC
CTACATCTGTTGCGAACTGTTGAGCTTCTTGATGGCAAGAAGCTTTATGTCTTTTCGCAA
CATCAAATTGTTGGCATTACTAATGCTGCATTTGACTCAATTCAACTAGACGAGTATGCT
ACAATTAGTGAATGA
>TH/NP153/16 (MH744243)
ATGTTTCTTGGACTTTTTCAATACACGATTGACACAGTCGTCAAAGATGTCTCTAAGTCT
GCCAACTTGTCTTCGGACGCTGTCCAAGAGTTGGAGCTCAATGTAGTTCCAATTAGACAA
GCTTCAAATGTGACTGGTTTTCTTTTCACCAGTGTTTTTATTTACTTCTTTGCACTGTTT
AAAGCTTCTTCTTTGAGGCGCAATTATGTTATGTTGGCAGCGCGTTTTGCTGTCATCTTT
CTTTATTGCCCACTTTTATATTACTGTGGTGCATTTTTAGATGCAACTATTATCTGTTGC
ACACTTATTGGCAGGCTCTTTTTAGTCTGCTTTTATTCCTGGCGCTATAAAAATGCGCTC
TTTATTATCTTTAATACTACTACACTTTCTTTTCTCAATGGTAAAGCAGCTTATTATGAC
GGCAAATCCATTGTGATTCTAGAAGGTGGTGATCATTACATCACTTTTGGCAACTCTTTC
GTTGCTTTCGTTAGTAGCATTAACTTGTATCTAGCTATACGTGGGCGGCAAGAAGCTGAC
CTACATCTGTTGCGAACTGTTGAGCTTCTTGATGGCAAGAAGCTTTATGTCTTTTCGCAA
CATCAAATTGTTGGCATTACTAATGCTGCATTTGACTCAATTCAACTAGACGAGTATGCT
ACAATTAGTGAATGA
>TH/RB160/16 (MH744244)
ATGTTTCTTGGACTTTTTCAATACACGATTGACACAGTTGTCAAAGATGTATCAAAGTCT
GCTAACTTGTCTTTGGATGCTGTCCAAGAGTTGGAGCTCAATGTAGTTCCAATTAGACAA
GCTTCAAATGTGACGGGTTTTCTTTTCACCAGTGTTTTTATTTACTTCTTTGCACTGTTT
AAAGCGTCTTCTTTGAGGCGCAATTATATTATGTTGGCAGCGCGTTTTGCTGTCATTGTT
CTTTATTGCCCACTTTTATATTATTGTGGTGCATTTTTAGATGCAACTATTATTTGTTGC
ACACTTATTGGCAGGCTTTGTTTAGTCTGCTTTTACTCCTGGCGCTATAAAAATGCGCTC
TTTATTATCTTTAATACTACGACACTTTCTTTCCTCAATGGTAAAGCAGCTTATTATGAC
GGCAAATCCATTGTGATTTTAGAAGGTGGTGACCATTACATCACTTTTGGCAACTCTTTT
GTTGCTTTCGTTAGTAGCAGCGACTTGTATCTAGCTATACGTGGGCGGCAAGAAGCCGAC
CTACAGTTGTTGCGAACTGTTGAGCTTCTTGATGGCAAGAAGCTTTATGTCTTTTCGCAA
CATCAAATTGTTGGCATTACTAATGCTGCATTTGACTCAATTCAACTAGACGAGTATGCT
ACAATTAGTGAATGA
>TH/RB161/16 (MH744245)
ATGTTTCTTGGACTTTTTCAATACACGATTGACACAGTTGTCAAAGATGTATCAAAGTCT
GCTAACTTGTCTTTGGATGCTGTCCAAGAGTTGGAGCTCAATGTAGTTCCAATTAGACAA
GCTTCAAATGTGACGGGTTTTCTTTTCACCAGTGTTTTTATTTACTTCTTTGCACTGTTT
AAAGCGTCTTCTTTGAGGCGCAATTATATTATGTTGGCAGCGCGTTTTGCTGTCATTGTT
CTTTATTGCCCACTTTTATATTATTGTGGTGCATTTTTAGATGCAACTATTATTTGTTGC
ACACTTATTGGCAGGCTTTGTTTAGTCTGCTTTTACTCCTGGCGCTATAAAAATGCGCTC
TTTATTATCTTTAATACTACGACACTTTCTTTCCTCAATGGTAAAGCAGCTTATTATGAC
GGCAAATCCATTGTGATTTTAGAAGGTGGTGACCATTACATCACTTTTGGCAACTCTTTT
GTTGCTTTCGTTAGTAGCAGCGACTTGTATCTAGCTATACGTGGGCGGCAAGAAGCCGAC
CTACAGTTGTTGCGAACTGTTGAGCTTCTTGATGGCAAGAAGCTTTATGTCTTTTCGCAA
CATCAAATTGTTGGCATTACTAATGCTGCATTTGACTCAATTCAACTAGACGAGTATGCT
ACAATTAGTGAATGA
>TH/RB163/16 (MH744246)
ATGTTTCTTGGACTTTTTCAATACACGATTGACACAGTTGTCAAAGATGTATCAAAGTCT
GCTAACTTGTCTTTGGATGCTGTTCAAGAGTTGGAGCTCAATGTAGTTCCAATTAGACAA
GCTTCAAATGTGACGGGTTTTCTTTTCACCAGTGTTTTTATTTACTTCTTTGCACTGTTT
AAAGCGTCTTCTTTGAGGCGCAATTATATTATGTTGGCAGCGCGTTTTGCTGTCATTGTT
CTTTATTGCCCACTTTTATATTATTGTGGTGCATTTTTAGATGCAACTATTATTTGTTGC
ACACTTATTGGCAGGCTTTGTTTAGTCTGCTTTTACTCCTGGCGCTATAAAAATGCGCTC
TTTATTATCTTTAATACTACGACACTTTCTTTCCTCAATGGTAAAGCAGCTTATTATGAC
GGCAAATCCATTGTGATTTTAGAAGGTGGTGACCATTACATCACTTTTGGCAACTCTTTT
GTTGCTTTCGTTAGTAGCAGCGACTTGTATCTAGCTATACGTGGGCGTCAAGAAGCCGAC
CTACAGTTGTTGCGAACTGTTGAGCTTCTTGATGGCAAGAAGCTTTATGTCTTTTCGCAA
CATCAAATTGTTGGCATTACTAATGCTGCATTTGACTCAATTCAACTAGACGAGTATGCT
ACAATTAGTGAATGA
>TH/RB164/16 (MH744247)
ATGTTTCTTGGACTTTTTCAATACACGATTGACACAGTTGTCAAAGATGTATCAAAGTCT
GCTAACTTGTCTTTGGATGCTGTTCAAGAGTTGGAGCTCAATGTAGTTCCAATTAGACAA
GCTTCAAATGTGACGGGTTTTCTTTTCACCAGTGTTTTTATTTACTTCTTTGCACTGTTT
AAAGCGTCTTCTTTGAGGCGCAATTATATTATGTTGGCAGCGCGTTTTGCTGTCATTGTT
CTTTATTGCCCACTTTTATATTATTGTGGTGCATTTTTAGATGCAACTATTATTTGTTGC
ACACTTATTGGCAGGCTTTGTTTAGTCTGCTTTTACTCCTGGCGCTATAAAAATGCGCTC
TTTATTATCTTTAATACTACGACACTTTCTTTCCTCAATGGTAAAGCAGCTTATTATGAC
GGCAAATCCATTGTGATTTTAGAAGGTGGTGACCATTACATCACTTTTGGCAACTCTTTT
GTTGCTTTCGTTAGTAGCAGCGACTTGTATCTAGCTATACGTGGGCGTCAAGAAGCCGAC
CTACAGTTGTTGCGAACTGTTGAGCTTCTTGATGGCAAGAAGCTTTATGTCTTTTCGCAA
CATCAAATTGTTGGCATTACTAATGCTGCATTTGACTCAATTCAACTAGACGAGTATGCT
ACAATTAGTGAATGA
>TH/RB165/16 (MH744248)
ATGTTTCTTGGACTTTTTCAATACACGATTGACACAGTTGTCAAAGATGTATCAAAGTCT
GCTAACTTGTCTTTGGATGCTGTTCAAGAGTTGGAGCTCAATGTAGTTCCAATTAGACAA
GCTTCAAATGTGACGGGTTTTCTTTTCACCAGTGTTTTTATTTACTTCTTTGCACTGTTT
AAAGCGTCTTCTTTGAGGCGCAATTATATTATGTTGGCAGCGCGTTTTGCTGTCATTGTT
CTTTATTGCCCACTTTTATATTATTGTGGTGCATTTTTAGATGCAACTATTATTTGTTGC
ACACTTATTGGCAGGCTTTGTTTAGTCTGCTTTTACTCCTGGCGCTATAAAAATGCGCTC
TTTATTATCTTTAATACTACGACACTTTCTTTCCTCAATGGTAAAGCAGCTTATTATGAC
GGCAAATCCATTGTGATTTTAGAAGGTGGTGACCATTACATCACTTTTGGCAACTCTTTT
GTTGCTTTCGTTAGTAGCAGCGACTTGTATCTAGCTATACGTGGGCGTCAAGAAGCCGAC
CTACAGTTGTTGCGAACTGTTGAGCTTCTTGATGGCAAGAAGCTTTATGTCTTTTCGCAA
CATCAAATTGTTGGCATTACTAATGCTGCATTTGACTCAATTCAACTAGACGAGTATGCT
ACAATTAGTGAATGA
>TH/RB210/16 (MH744249)
ATGTTTCTTGGACTTTTTCCATACACGATTGACACAGTTGTCAAAGATGTTTCAAAGTCT
GCTAACTTGTCTTTGGATGCTGTCCAAGAGTTGGAGCTCAATGTAGTTCCAATTAGACAA
GCTTCAAATGTGACGGGTTTTCTTTTCACCAGTGTTTTTATTTACTTCTTTGCACTGTTT
AAAGCGTCTTCTTTGAGGCGCAACTATATTATGTTGGCAGCGCGTTTTGCTGTCATTGTT
CTTTATTGCCCACTTTTATATTATTGTGGTGCATTTTTAGATGCAACTATTATTTGTTGC
ACACTTATTGGCAGGCTTTGTTTAGTCTGCTTTTATTCCTGGCGCTATAAAAATGCGCTC
TTTATTATCTTTAATACTACGACACTTTCTTTCCTCAATGGTAAAGCAGCTTATTATGAC
GGCAAATCCATTGTGATTTTAGAAGGTGGTGACCATTACATCACTTTTGGCAACTCTTTT
GTTGCTTTCGTTAGTAGCATTGACTTGTATCTAGCTATACGTGGGCGGCAAGAAGCCGAC
CTGCAGCTGTTGCGAACTGTTGAGCTTCTTGATGGCAAGAAGCTTTATGTCTTTTCGCAA
CATCAAATTGTTGGCATTACTAATGCTGCATTTGACTCAATTCAACTAGACGAGTATGCT
ACAATTAGTGAATGA
>TH/RB228/16 (MH744250)
ATGTTTCTTGGACTTTTTCAATACACGATTGACACAGTCGTCAAAGATGTCTCTAAGTCT
GCCAACTTGTCTTCGGACGCTGTCCAAGAGTTGGAGCTCAATGTAGTTCCAATTAGACAA
GCTTCAAATGTGACTGGTTTTCTTTTCACCAGTGTTTTTATTTACTTCTTTGCACTGTTT
AAAGCTTCTTCTTTGAGGCGCAATTATGTTATGTTGGCAGCGCGTTTTGCTGTCATCTTT
CTTTATTGCCCACTTTTATATTACTGTGGTGCATTTTTAGATGCAACTATTATCTGTTGC
ACACTTATTGGCAGGCTCTTTTTAGTCTGCTTTTATTCCTGGCGCTATAAAAATGCGCTC
TTTATTATCTTTAATACTACTACACTTTCTTTTCTCAATGGTAAAGCAGCTTATTATGAC
GGCAAATCCATTGTGATTCTAGAAGGTGGTGATCATTACATCACTTTTGGCAACTCTTTC
GTTGCTTTCGTTAGTAGCATTAACTTGTATCTAGCTATACGTGGGCGGCAAGAAGCTGAC
CTACATCTGTTGCGAACTGTTGAGCTTCTTGATGGCAAGAAGCTTTATGTCTTTTCGCAA
CATCAAATTGTTGGCATTACTAATGCTGCATTTGACTCAATTCAACTAGACGAGTATGCT
ACAATTAGTGAATGA
>TH/RB245/16 (MH744251)
ATGTTTCTTGGACTTTTTCCATACACGATTGACACAGTTGTCAAAGATGTTTCAAAGTCT
GCTAACTTGTCTTTGGATGCTGTCCAAGAGTTGGAGCTCAATGTAGTTCCAATTAGACAA
GCTTCAAATGTGACGGGTTTTCTTTTCACCAGTGTTTTTATTTACTTCTTTGCACTGTTT
AAAGCGTCTTCTTTGAGGCGCAACTATATTATGTTGGCAGCGCGTTTTGCTGTCATTGTT
CTTTATTGCCCACTTTTATATTATTGTGGTGCATTTTTAGATGCAACTATTATTTGTTGC
ACACTTATTGGCAGGCTTTGTTTAGTCTGCTTTTACTCCTGGCGCTATAAAAATGCGCTC
TTTATCATCTTTAATACTACGACACTTTCTTTCCTCAATGGTAAAGCAGCTTATTATGAC
GGCAAATCCATTGTGATTTTAGAAGGTGGTGACCATTACATCACTTTTGGCAACTCTTTT
GTTGCTTTCGTTAGTAGCATTGACTTGTATCTAGCTATACGTGGGCGGCAAGAAGCCGAC
CTGCAGCTGTTGCGAACTGTTGAGCTTCTTGATGGCAAGAAGCTTTATGTCTTTTCGCAA
CATCAAATTGTTGGCATTACTAATGCTGCATTTGACTCAATTCAACTAGACGAGTATGCT
ACAATTAGTGAATGA
>TH/KR298/16 (MH744252)
ATGTTTCTTGGACTTTTTCAATACACGATTGACACAGTTGTCAAAGATGTTTCAAAGTCT
GCTAACTTGTCTTTGGATGCTGTCCAAGAGTTGGAGCTCAATGTAGTTCCAATTAGACAA
GCTTCAAATGTGACGGGTTTTCTTTTCACCAGTGTTTTTATTTACTTCTTTGCACTGTTT
AAAGCGTCTTCTTTGAGGCGCAATTATATCATGTTGGCAGCGCGTTTTGCTGTCATTGTT
CTTTATTGCCCACTTTTATATTATTGTGGTGCATTTTTAGATGCAACTATTATTTGTTGC
ACACTTATTGGCAGGCTTTGTTTAGTCTGCTTTTACTCCTGGCGCTATAAAAATGCGCTC
TTTATTATCTTTAATACTACGACACTTTCTTTCCTCAATGGTAAAGCAGCTTATTATGAC
GGCAAATCCATTGTGATTTTAGAAGGTGGTGACCATTACATCACTTTTGGCAACTCTTTT
GTTGCTTTCGTTAGTAGCATTGACTTGTATCTAGCTATACGTGGGCGGCAAGAAGCCGAC
CTACAGCTGTTGCGAACTGTTGAGCTTCTTGATGGCAAGAAGCTTTATGTCTTTTCGCAA
CATCAAATTGTTGGCATTACCAATGCTGCATTTGACTCAATTCAACTAGACGAGTATGCT
ACAATTAGTGAATGA
