# Supplementary material for: Analysis of the spike, ORF3, and nucleocapsid genes of porcine epidemic diarrhea virus circulating on Thai swine farms, 2011–2016
Source: PeerJ. 2019 Apr 30;7:e6843. doi: 10.7717/peerj.6843 (PMC6499054; doi:10.7717/peerj.6843)
Supplement: Supplemental Information 16 — Nucleocapsid gene sequence with accession number of 95 PEDV strains. [file peerj-07-6843-s016.fas]

>TH/NP-156/11_(MH744261)
CGGGTGCCATTATCCCTCTATGCCCCTCTTAGGGTTACTAATGGCAAACCCCTTTCTAAG
GTACTTGCAAATAATGCTGTACCCACTAATAAAGGAAATAAGGACCAGCAAATTGGATAC
TGGAATGAGCAAATTCGCTGGCGCATGCGCCGTGGTGAGCGAATTGAACAACCTTCCAAT
TGGCATTTCTACTACCTCGGAACAGGACCTCACGCCGACCTCCGCTATAGGACTCGTACT
GAGGGTGTTTTCTGGGTTGCTAAAGAAGGCGCAAAGACTGAACCCACTAACCTGGGTGTC
AGAAAGGCGTCTGAAAAGCCAATCATTCCAAATTTTTCTCAACAGCTTCCCAGCGTAGTT
GAGATTGTTGAACCTAACACACCTCCTACTTCACGTGTAAATTCACGTAGCAGGAGTCGT
GGTAATGGCAACAATAGGTCCAGATCTCCAAGTAACAACAGAGGCAATAACCAGTCCCGC
GGTAATTCACAGAATCGTGGAAATAACCAGGGTCGTGGAGCTTCTCAGAACAGAGGAGGC
AATAATAATAACAATAACAAGTCTCGTAACCAGTCCAAGAACAGAAACCAGTCAAATGAT
CGTGGTGGTGTAACACCACGCGATGATCTGGTGGCTGCTGTCAAGGATGCCCTTAAATCT
TTGGGTATTGGCGAAAACCCTGACAAGCTTAAGCAACAGCAGAAGCCCAAACAGGAAAGG
TCTGACAGCAGCGGCAAAAATACACCTAAGAAGAACAAATCCAGAGCCACTTCGAAAGAA
CGTGACCTCAAAGACATCCCAGAGTGGAGGAGAATTCCCAAGGGCGAAAACAGCGTAGCA
GCTTGCTTCGGACCCAGGGGAGGCTTCAAAAATTTTGGAGATGCGGAATTTGTCGAAAAA
GGTGTTGATGCCTCAGGCTATGCTCAGATCGCCAGTTTAGCACCAAATGTTGCAGCATTG
CTCTTTGGTGGTAATGTGGCTGTTCGTGAGCTAGCGGACTCTTACGAGATTACATATAAT
TATAAAATGACTGTGCCAAAGTCTGATCCAAATGTAGAGCTTCTTGTTTCACAGGTGGAT
GCATTTAAAACTGGGAATGCAAAACCCCAGAGAAAGAAGGAAAAGAAGAACAAGCGTGAA
ACCACGCAGCAGCTGAATGAAGAGGCCATCTACGATGATGTG
>TH/NP-795/11 (MH744262)
CGGGTGCCATTATCCCTCTATGCCCCTCTTAGGGTTATTAATGGCAAACCCCTTTCTAAG
GTACTTGCAAATAATGCTGTACCCACTAATAAAGGAAATAAGGACCATCAAATTGGATAC
TGGAATGAGCAAATTCGCTGGCGCATGCGCCGTGGTGAGCGAATTGAACAACCTTCCAAT
TGGCATTTCTACTACCTCGGAACAGGACCTCACGCCGACCTCCGCTATAGGACTCGTACT
GAGGGTGTTTTCTGGGTTGCTAAAGAAGGCGCAAAGACTGAACCCACTAACCTGGGTGTC
AGAAAGGCGTCTGAAAAGCCAATCATTCCAAATTTTTCTCAACAGCTTCCCAGCGTAGTT
GAGATTGTTGAACCTAACACACCTCCTACTTCACGTGCAAATTCACGTAGCAGGAGTCGT
GGTAATGGCAACAACAGGTCCAGATCTCCAAGTAACAACAGAGGCAATAACCAGTCCCGC
GGTAATTCACAGAATCGTGGAAATAACCAGGGTCGTGGAGCTTCTCAGAACAGAGGAGGC
AATAATAATAACAATAACAAGTCTCGTAACCAGTCCAAGAACAGAAACCAGTCAAATGAC
CGTGGTGGTGTAACATCACGCGATGATCTGGTGGCTGCTGTCAAGGATGCCCTTAAATCT
TTGGGTATTGGCGAAAACCCTGACAAGCTTAAGCAACAGCAGAAGCCCAAACAGGAAAGG
TCTGACAGCAGCGGCAAAAATACACCTAAGAAGAACAAATCCAGAGCCACTTCGAAAGAA
CGTGACCTCAAAGACATCCCAGAGTGGAGGAGAATTCCCAAGGGCGAAAATAGCGTAGCA
GCTTGCTTCGGACCCAGGGGAGGCTTCAAAAATTTTGGAGATGCGGAATTTGTCGAAAAA
GGTGTTGATGCCTCAGGCTATGCTCAGATCGCCAGTTTAGCACCAAATGTTGCAGCATTG
CTCTTTGGTGGTAATGTGGCTGTTCGTGAGCTAGCGGACTCTTACGAGATTACATATAAT
TATAAAATGACTGTGCCAAAGTCTGATCCAAATGTAGAGCTTCTTGTTTCACAGGTGGAT
GCATTTAAAACTGGGAATGCAAAACCCCAGAGAAAGAAGGAAAAGAAGAACAAGCGTGAA
ACCACGCAGCAGCTGAATGAAGAGGCCATCTACGATGATGTG
>TH/RB-833/11 (MH744263)
CGGGTGCCATTATCCCTCTATGCCCCTCTTAGGGTTACTAATGACAAACCCCTTTCTAAG
GTACTTGCAAACAATGCTGTACCCACTAATAAAGGAAATAAGGACCAGCAAATTGGATAC
TGGAATGAGCAAATTCGCTGGCGCATGCGCCGTGGTGAGCGAATTGAACAACCTTCCAAT
TGGCATTTCTACTACCTCGGAACAGGACCTCACGCCGACCTCCGCTATAGGACCCGTACT
GAGGGTGTTTTCTGGGTTGCTAAAGAAGGCGCAAAGACTGAACCCACTAACCTGGGTGTC
AGAAAGGCGTCTGAAAAGCCAATCATTCCAAATTTTTCTCAACAGCTTCCCAGCGTAGTT
GAGATTGTTGAACCTAACACACCTCCTATTTCACGTGCAAATTCACGTAGCAGGAGTCGT
GGTAATGGCAACAACAGGTCCAGATCTCCAAGTAACAACAGAGGCAATAACCAGTCCCGC
GGTAATTCACAGAATCGTGGAAATAACCAGGGTCGTGGAGCTTCTCAGAACAGAGGAGGC
AATAATAATAACAATAACAAGTCTCGTAACCAGTCCAAGAACAGAAACCAGTCAAATGAC
CGTGGTGGTGTAACATCACGCGATGATCTGGTGGCTGCTGTCAAGGATGCCCTTAAATCT
TTGGGTATTGGCGAGAACCCTGACAAGCTTAAGCAACAGCAGAAGTCCAAACAGGAAAGG
TCTGACAGCAGCGGCAAAAATACACCTAAGAAGAACAAATCCAGAGCCACTTCGAAAGAA
CGTGACCTCAAAGACATCCCAGAGTGGAGGAGAATTCCCAAGGGCGAAAACAGCGTAGCA
GCTTGCTTCGGACCCAGGGGAGGCTTCAAAAATTTTGGAGATGCGGAATTTGTCGAAAAA
GGTGTTGATGCCTCAGGCTATGCTCAGATCGCCAGTTTAGCACCAAATGTTGCAGCATTG
CTCTTTGGTGGTAATGTGGCTGTTCGTGAGCTAGCGGACTCTTACGAGATTACATATAAT
TATAAAATGACTGTGCCAAAGTCTGATCCAAATGTAGAGCTTCTTGTTTCACAGGTGGAT
GCATTTAAAACTGGGAATGCAAAACCCCAGATAAAGAAGGAAAAGAAGAACAAGCGTGAA
ACCACGCAGCAGCTGAATGAAGAGGCCATCTACGATGATGTG
>TH/RB-833.3/11 (MH744264)
CGGGTGCCATTATCCCTCTATGCCCCTCTTAGGGTTACTAATGACAAACCCCTTTCTAAG
GTACTTGCAAACAATGCTGTACCCACTAATAAAGGAAATAAGGACCAGCAAATTGGATAC
TGGAATGAGCAAATTCGCTGGCGCATGCGCCGTGGTGAGCGAATTGAACAACCTTCCAAT
TGGCATTTCTACTACCTCGGAACAGGACCTCACGCCGACCTCCGCTATAGGACCCGTACT
GAGGGTGTTTTCTGGGTTGCTAAAGAAGGCGCAAAGACTGAACCCACTAACCTGGGTGTC
AGAAAGGCGTCTGAAAAGCCAATCATTCCAAATTTTTCTCAACAGCTTCCCAGCGTAGTT
GAGATTGTTGAACCTAACACACCTCCTATTTCACGTGCAAATTCACGTAGCAGGAGTCGT
GGTAATGGCAACAACAGGTCCAGATCTCCAAGTAACAACAGAGGCAATAACCAGTCCCGC
GGTAATTCACAGAATCGTGGAAATAACCAGGGTCGTGGAGCTTCTCAGAACAGAGGAGGC
AATAATAATAACAATAACAAGTCTCGTAACCAGTCCAAGAACAGAAACCAGTCAAATGAC
CGTGGTGGTGTAACATCACGCGATGATCTGGTGGCTGCTGTCAAGGATGCCCTTAAATCT
TTGGGTATTGGCGAGAACCCTGACAAGCTTAAGCAACAGCAGAAGTCCAAACAGGAAAGG
TCTGACAGCAGCGGCAAAAATACACCTAAGAAGAACAAATCCAGAGCCACTTCGAAAGAA
CGTGACCTCAAAGACATCCCAGAGTGGAGGAGAATTCCCAAGGGCGAAAACAGCGTAGCA
GCTTGCTTCGGACCCAGGGGAGGCTTCAAAAATTTTGGAGATGCGGAATTTGTCGAAAAA
GGTGTTGATGCCTCAGGCTATGCTCAGATCGCCAGTTTAGCACCAAATGTTGCAGCATTG
CTCTTTGGTGGTAATGTGGCTGTTCGTGAGCTAGCGGACTCTTACGAGATTACATATAAT
TATAAAATGACTGTGCCAAAGTCTGATCCAAATGTAGAGCTTCTTGTTTCACAGGTGGAT
GCATTTAAAACTGGGAATGCAAAACCCCAGATAAAGAAGGAAAAGAAGAACAAGCGTGAA
ACCACGCAGCAGCTGAATGAAGAGGCCATCTACGATGATGTG
>TH/CB-1421/11 ((MH744265)
CGGGTGCCATTATCCCTCTATGCCCCTCTTAGGGTTACTAATTACAAACCCCTTTCTAAG
GTACTTGCAAATAATGCTGTACCCACTAATAAAGGAAATAAGGACCAGCAAATTGGCTAC
TGGAATGAGCAAATTCGCTGGCGCATGCGCCGTGGTGAGCGAATTGAACAACCTTCCAAT
TGGCATTTCTACTACCTCGGAACAGGACCTCACGCCGACCTCCGCTATAGGACTCGTACT
GAGGGTGTTTTCTGGGTTGCTAAAGAAGGCGCAAAAACTGAACCCACTAACCTGGGTGTC
AGAAAGGCGTCTGAAAAGCCAATTATTCCAAATTTTTCTCAACAGCTTCCCAGCGTAGTT
GAGATTGTTGAACCTAACACACCTCCTACTTCACGTGCAAATTCACGTAGCAGGAGTCGT
GGTAATGGCAACAACAGGTCCAGATCTCCAAGTAACAACAGAGGCAATAACCAGTCTCGC
GGTAATTCACAGAATCGTGGAAATAACCAGGGTCGTGGAGCTTCTCAGAACAGAGGAGGC
AATAATAATAACAATAACAAGTCTCGTAACCAGTCCAAGAACAGAAACCAGTCAAATGAC
CGTGGTGGTTTAACATCACGCGATGATCTGGTGGCTGCTGTCAAGGATGCCCTTAAATCT
TTGGGTATTGGCGAAAACCCTGACAAGCTTAAGCAACAGCAGAAGCCCAAACAGGAAAGG
TCTGACAGCAGCGGCAAAAATACACCTAATAAGAACAAATCCAGAGCCACTTCGAAAGAA
CGTGACCTCAAAGACATCCCAGAGTGGAGGAGAATTCCCAAGGGCGAAAATAGCGTAGCA
GCTTGCTTCGGACCCAGGGGAGGCTTCAAAAATTTTGGAGATGCGGAATTTGTCGAAAAA
GGTGTTGATGCCTCAGGCTATGCTCAGATCGCCAGTTTAGCACCAAATGTTGCAGCATTG
CTCTTTGGTGGTAATGTGGCTGTTCGTGAGCTAGCGGACTCTTACGAGATTACATATAAT
TATAAAATGACTGTGCCAAAGTCTGATCCAAATGTAGAGCTTCTTGTTTCACAGGTGGAT
GCATTTAAAACTGGGAATGCAAAACCCCAGAGAAAGAAGGAAAAGCAGAACAAGCGTGAA
ACCACGCAGCAGCTGAATGAAGAGGCCATCTACGATGATGTG
>TH/CB-3553/11 (MH744266)
CGGGTGCCATTATCCCTCTATGCCCCTCTTAGGGTTACTAATTACAAACCCCTTTCTAAG
GTACTTGCAAATAATGCTGTACCCACTAATAAAGGAAATAAGGACCAGCAAATTGGCTAC
TGGAATGAGCAAATTCGCTGGCGCATGCGCCGTGGTGAGCGAATTGAACAACCTTCCAAT
TGGCATTTCTACTACCTCGGAACAGGACCTCACGCCGACCTCCGCTATAGGACTCGTACT
GAGGGTGTTTTCTGGGTTGCTAAAGAAGGCGCAAAAACTGAACCCACTAACCTGGGTGTC
AGAAAGGCGTCTGAAAAGCCAATTATTCCAAATTTTTCTCAACAGCTTCCCAGCGTAGTT
GAGATTGTTGAACCTAACACACCTCCTACTTCACGTGCAAATTCACGTAGCAGGAGTCGT
GGTAATGGCAACAACAGGTCCAGATCTCCAAGTAACAACAGAGGCAATAACCAGTCTCGC
GGTAATTCACAGAATCGTGGAAATAACCAGGGTCGTGGAGCTTCTCAGAACAGAGGAGGC
AATAATAATAACAATAACAAGTCTCGTAACCAGTCCAAGAACAGAAACCAGTCAAATGAC
CGTGGTGGTTTAACATCACGCGATGATCTGGTGGCTGCTGTCAAGGATGCCCTTAAATCT
TTGGGTATTGGCGAAAACCCTGACAAGCTTAAGCAACAGCAGAAGCCCAAACAGGAAAGG
TCTGACAGCAGCGGCAAAAATACACCTAATAAGAACAAATCCAGAGCCACTTCGAAAGAA
CGTGACCTCAAAGACATCCCAGAGTGGAGGAGAATTCCCAAGGGCGAAAATAGCGTAGCA
GCTTGCTTCGGACCCAGGGGAGGCTTCAAAAATTTTGGAGATGCGGAATTTGTCGAAAAA
GGTGTTGATGCCTCAGGCTATGCTCAGATCGCCAGTTTAGCACCAAATGTTGCAGCATTG
CTCTTTGGTGGTAATGTGGCTGTTCGTGAGCTAGCGGACTCTTACGAGATTACATATAAT
TATAAAATGACTGTGCCAAAGTCTGATCCAAATGTAGAGCTTCTTGTTTCACAGGTGGAT
GCATTTAAAACTGGGAATGCAAAACCCCAGAGAAAGAAGGAAAAGCAGAACAAGCGTGAA
ACCACGCAGCAGCTGAATGAAGAGGCCATCTACGATGATGTG
>TH/CB-KHF/11 (MH744267)
CGGGTGCCATTATCCCTCTATGCCCCTCTTAGGGTTACTAATGACAAACCCCTTTCTAAG
GTACTTGCAAATAATGCTGTACCCACTAATAAAGGAAATAAGGACCAGCAAATTGGATAC
TGGAATGAGCAAATTCGCTGGCGCATGCGCCGTGGTGAGCGAATTGAACAACCTTCCAAT
TGGCATTTCTACTACCTCGGAACAGGACCTCACGCCGACCTCCGCTATAGGACTCGTACT
GAGGGTGTTTTCTGGGTTGCTAAAGAAGGCGCAAAGACTGAACCCACTAACCTGGGTGTC
AGAAAGGCGTCTGAAAAGCCAATCATTCCAAATTTTTCTCAACAGCTTCCCATCGTAGTT
GAGATTGTTGAACCTAACACACCTCCTACTTCACGTGCAAATTCACGTAGCGGGAGTCGT
GGTAATGGCAACAACAGGTCCAGATCTCCAAGTAACAACAGAGGCAATAACCAGTCCCGC
GGTAATTCACAGAATCGTGGAAATAACCAGGGTCGTGGAGCTTCTCAGAACAGAGGAGGC
AATAATAATAACAATAACAAGTCTCGTAACCAGTCCAAGAACAGAAACCAGTCAAATGAC
CGTGGTGGTGTAACATCACGCGATGATCTGGTGGCTGTGTTCAAGGATGCCCTTAAATCT
TTGGGTATTGGCGAAAACCCTGACAAGCTTAAGCAACAGCAGAAGCCCAAACAGGAAAGG
TCTGACAGCAGCGGCAAAAACACACCTAAGAAGAACAAATCCAGAGCCACTTCGAAAGAA
CGTGACCTCAAAGACATCCCAGAGTGGAGGAGAATTCCCAAGGGTGAAAATAGCGTAGCA
GCTTGCTTCGGACCCAGGGGAGGCTTCAAAAATTTTGGAGATGCGGAATTTGTCGAAAAA
GGTGTTGATGCCTCAGGCTATGCTCAGATCGCCAGTTTAGCACCAAATGTTGCAGCATTG
CTCTTTGGTGGTAATGTGGCTGTTCGTGAGCTAGCGGACTCTTACGAGATTACATATAAT
TATAAAATGACTGTGCCAAAGTCTGATCCAAATGTAGAGCTTCTTGTTTCACAGGTGGAT
GCATTTAAAACTGGGAATGCAAAACCCCAGAGAAAGAAGGAAAAGAAGAACAAGCGTGAA
ACCACGCAGCTGCTGAATGAAGAGGCCATCTACGGTGATGTG
>TH/RB-807.3/11 (MH744268)
CGGGTGCCATTATCCCTCTATGCCCCTCTTAGGGTTACTAATGATAAACCCCTTTCTAAG
GTACTTGCAAATAATGCTGTACCCACTAATAAAGGAAATAAGGACCAGCAAATTGGATAC
TGGAATGAGCAAATTCGCTGGCGCATGCGCCGTGGTGAGCGAATTGAACAACCTTCCAAT
TGGCATTTCTACTACCTCGGAACAGGACCTCACGCCGACCTCCGCTATAGGACTCGTACT
GAGGGTGTTTTCTGGGTTGCTAAAGAAGGCGCAAAGACTGAACCCACTAACCTGGGTGTC
AGAAAGGCGTCTGAAAAGCCAATCATTCCAAATTTTTCTCAACAGCTTCCCAGCGTAGTT
GAGATTGTTGAACCTAACACACCTCCTGCTTCACGTGCAAATTCACGTAGCAGGAGTCGT
GGTAATGGCAACAATAGGTCCAGATCTCCAAGTAACAACAGAGGCAATAACCAGTCCCGC
GGTTATTCACAGAATCGTGGAAATAACCAGGGTCGTGGAGCTTCTCAGAACAGAGGAGGC
AATAATAATAATAATAACAAGTCTCGTAACCAGTCCAAGAACAGAAACCAGTCAAATGAC
CGTGGTGGTGTAACATCACGCGATGATCTGGTGGCCGCTGTCAAGGATGCCCTTAAATCT
TTGGGTATTGGCGAAAACCCTGACAAGCTTAAGCAACAGCAGAAGCCCAAACAGGAAAGG
TCTGACAGCAGCGGCAAAAATACACCGAAGAAGAACAAATCCAGAGCCACTTCGAAAGAA
CGTGACCTCAAAGACATCCCAGAGTGGAGGAGAATTCCCAAGGGCGAAAATAGCGTAGCA
GCTTGCTTCGGACCCAGGGGAGGCTTCAAAAATTTTGGAGATGCGGAATTTGTCGAAAAA
GGTGTTGATGCCTCAGGCTATGCTCAGATCGCCAGTTTAGCACCAAATGTTGCAGCCTTG
CTCTTTGGTGGTAATGTGGCTGTTCGTGAGCTAGCGGACTCTTACGAGATTACATATAAT
TATAAAATGACTGTGCCAAAGTCTGATCCAAATGTAGAGCTTCTTGTTTCACAGGTGGAT
GCATTTAAAACTGGGAATGCAAAACCCCAGAGAAAGAAGGAAAAGAAGAACAAGCGTGAA
ACCACGCAGCAGCTGAATGAAGGGGCCATCTACGATGATGTG
>TH/RB-807.4/11 (MH744269)
CGGGTGCCATTATCCCTCTATGCCCCTCTTAGGGTTACTAATGATAAACCCCTTTCTAAG
GTACTTGCAAATAATGCTGTACCCACTAATAAAGGAAATAAGGACCAGCAAATTGGATAC
TGGAATGAGCAAATTCGCTGGCGCATGCGCCGTGGTGAGCGAATTGAACAACCTTCCAAT
TGGCATTTCTACTACCTCGGAACAGGACCTCACGCCGACCTCCGCTATAGGACTCGTACT
GAGGGTGTTTTCTGGGTTGCTAAAGAAGGCGCAAAGACTGAACCCACTAACCTGGGTGTC
AGAAAGGCGTCTGAAAAGCCAATCATTCCAAATTTTTCTCAACAGCTTCCCAGCGTAGTT
GAGATTGTTGAACCTAACACACCTCCTGCTTCACGTGCAAATTCACGTAGCAGGAGTCGT
GGTAATGGCAACAATAGGTCCAGATCTCCAAGTAACAACAGAGGCAATAACCAGTCCCGC
GGTTATTCACAGAATCGTGGAAATAACCAGGGTCGTGGAGCTTCTCAGAACAGAGGAGGC
AATAATAATAATAATAACAAGTCTCGTAACCAGTCCAAGAACAGAAACCAGTCAAATGAC
CGTGGTGGTGTAACATCACGCGATGATCTGGTGGCCGCTGTCAAGGATGCCCTTAAATCT
TTGGGTATTGGCGAAAACCCTGACAAGCTTAAGCAACAGCAGAAGCCCAAACAGGAAAGG
TCTGACAGCAGCGGCAAAAATACACCGAAGAAGAACAAATCCAGAGCCACTTCGAAAGAA
CGTGACCTCAAAGACATCCCAGAGTGGAGGAGAATTCCCAAGGGCGAAAATAGCGTAGCA
GCTTGCTTCGGACCCAGGGGAGGCTTCAAAAATTTTGGAGATGCGGAATTTGTCGAAAAA
GGTGTTGATGCCTCAGGCTATGCTCAGATCGCCAGTTTAGCACCAAATGTTGCAGCCTTG
CTCTTTGGTGGTAATGTGGCTGTTCGTGAGCTAGCGGACTCTTACGAGATTACATATAAT
TATAAAATGACTGTGCCAAAGTCTGATCCAAATGTAGAGCTTCTTGTTTCACAGGTGGAT
GCATTTAAAACTGGGAATGCAAAACCCCAGAGAAAGAAGGAAAAGAAGAACAAGCGTGAA
ACCACGCAGCAGCTGAATGAAGGGGCCATCTACGATGATGTG
>TH/CS-866.1/11 (MH744270)
CGGGTGCCATTATCCCTCTATGCCCCTCTTAGGGTTACTAATGACAAACCCCTTTCTAAG
GTACTTGCAAATAATGCTGTACCCACTAATAAAGGAAATAAGGACCAGCAAATTGGATAC
TGGAATGAGCAAATTCGCTGGCGCATGCGCCGTGGTGAGCGAATTGAACAACCTTCCAAT
TGGCATTTCTACTACCTCGGAACAGGACCTCACGCCGACCTCCGCTATAGGACTCGTACT
GAGGGTGTTTTCTGGGTTGCTAAAGAAGGCGCAAAGACTGAACCCACTAACCTGGGTGTC
AGAAAGGCGTCTGAAAAGCCAATCATCCCAAATTTTTCTCAACAGCTTCCCAGCGTAGTT
GAGATTGTTGAACCTAACACACCTCCTACTTCACGTTCAAATTCACGTAGCAGGAGTCGT
GGTAATGGCAACAACAGGTCCAGATCTCCAAGTAACAACAGAGGCAATAACCAGTCCCGC
GGTAATTCACAGGATCGTGGAAATAACCATGGTCGTGGAGCTTCTCAGAACAGAGGAGGC
AATAATAATAACAATAACAAGTCTCGTAACCAGTCCAAGAACAGAAACCAGTCAAATGAC
CGTGGTGGTGTAACATCACGCGATGATCTGGTGGCTGCTGTCAAGGATGCCCTTAAATCT
TTGGGTATTGGCGAAAACCTTGACAAGCTTAAGCAACAGCAGAAGCCCAAACAGGAAAGG
TCTGACAGCAGCGGCAAAAATACACCTAAGAAGAACAAATCCAGAGCCACTTCGAAAGAA
CGTGACCTCAAAGACATCCCAGAGTGGAGGAGAATTCCCAAGGGCGAAAATAGCGTAGCA
GCTTGCTTCGGACCCAGGGGAGGCTTCAAAAATTTTGGAGATGCTGAATTTGTCGAAAAA
GGTGTTGATGCCTCAGGCTATGCTCAGATCGCCAGTTTAGCACCAAATGTTGCAGCATTG
CTCTTTGGTGGTAATGTGGCTGTTCGTGAGCTAGCTGACTCTTACGAGATTACATATAAT
TATAAAATGACTGTGCCAAAGTCTGATCCAAATGTAGAGCTTCTTGTTTCACAGGTGGAT
GCATTTAAAATTGGAAATGCAAAAACCCAGAGAAAGAAGGAAAAGAAGAACAAGCGTGAA
ACCACGCAGCAGCTGAATGAAGAGGCCATCTACGATGATGTG
>TH/CS-866.3/11 (MH744271)
CGGGTGCCATTATCCCTCTATGCCCCTCTTAGGGTTACTAATGACAAACCCCTTTCTAAG
GTACTTGCAAATAATGCTGTACCCACTAATAAAGGAAATAAGGACCAGCAAATTGGATAC
TGGAATGAGCAAATTCGCTGGCGCATGCGCCGTGGTGAGCGAATTGAACAACCTTCCAAT
TGGCATTTCTACTACCTCGGAACAGGACCTCACGCCGACCTCCGCTATAGGACTCGTACT
GAGGGTGTTTTCTGGGTTGCTAAAGAAGGCGCAAAGACTGAACCCACTAACCTGGGTGTC
AGAAAGGCGTCTGAAAAGCCAATCATCCCAAATTTTTCTCAACAGCTTCCCAGCGTAGTT
GAGATTGTTGAACCTAACACACCTCCTACTTCACGTTCAAATTCACGTAGCAGGAGTCGT
GGTAATGGCAACAACAGGTCCAGATCTCCAAGTAACAACAGAGGCAATAACCAGTCCCGC
GGTAATTCACAGGATCGTGGAAATAACCATGGTCGTGGAGCTTCTCAGAACAGAGGAGGC
AATAATAATAACAATAACAAGTCTCGTAACCAGTCCAAGAACAGAAACCAGTCAAATGAC
CGTGGTGGTGTAACATCACGCGATGATCTGGTGGCTGCTGTCAAGGATGCCCTTAAATCT
TTGGGTATTGGCGAAAACCTTGACAAGCTTAAGCAACAGCAGAAGCCCAAACAGGAAAGG
TCTGACAGCAGCGGCAAAAATACACCTAAGAAGAACAAATCCAGAGCCACTTCGAAAGAA
CGTGACCTCAAAGACATCCCAGAGTGGAGGAGAATTCCCAAGGGCGAAAATAGCGTAGCA
GCTTGCTTCGGACCCAGGGGAGGCTTCAAAAATTTTGGAGATGCTGAATTTGTCGAAAAA
GGTGTTGATGCCTCAGGCTATGCTCAGATCGCCAGTTTAGCACCAAATGTTGCAGCATTG
CTCTTTGGTGGTAATGTGGCTGTTCGTGAGCTAGCTGACTCTTACGAGATTACATATAAT
TATAAAATGACTGTGCCAAAGTCTGATCCAAATGTAGAGCTTCTTGTTTCACAGGTGGAT
GCATTTAAAATTGGAAATGCAAAAACCCAGAGAAAGAAGGAAAAGAAGAACAAGCGTGAA
ACCACGCAGCAGCTGAATGAAGAGGCCATCTACGATGATGTG
>TH/CS-866.4/11 (MH744272)
CGGGTGCCATTATCCCTCTATGCCCCTCTTAGGGTTACTAATGACAAACCCCTTTCTAAG
GTACTTGCAAATAATGCTGTACCCACTAATAAAGGAAATAAGGACCAGCAAATTGGATAC
TGGAATGAGCAAATTCGCTGGCGCATGCGCCGTGGTGAGCGAATTGAACAACCTTCCAAT
TGGCATTTCTACTACCTCGGAACAGGACCTCACGCCGACCTCCGCTATAGGACTCGTACT
GAGGGTGTTTTCTGGGTTGCTAAAGAAGGCGCAAAGACTGAACCCACTAACCTGGGTGTC
AGAAAGGCGTCTGAAAAGCCAATCATCCCAAATTTTTCTCAACAGCTTCCCAGCGTAGTT
GAGATTGTTGAACCTAACACACCTCCTACTTCACGTTCAAATTCACGTAGCAGGAGTCGT
GGTAATGGCAACAACAGGTCCAGATCTCCAAGTAACAACAGAGGCAATAACCAGTCCCGC
GGTAATTCACAGGATCGTGGAAATAACCATGGTCGTGGAGCTTCTCAGAACAGAGGAGGC
AATAATAATAACAATAACAAGTCTCGTAACCAGTCCAAGAACAGAAACCAGTCAAATGAC
CGTGGTGGTGTAACATCACGCGATGATCTGGTGGCTGCTGTCAAGGATGCCCTTAAATCT
TTGGGTATTGGCGAAAACCTTGACAAGCTTAAGCAACAGCAGAAGCCCAAACAGGAAAGG
TCTGACAGCAGCGGCAAAAATACACCTAAGAAGAACAAATCCAGAGCCACTTCGAAAGAA
CGTGACCTCAAAGACATCCCAGAGTGGAGGAGAATTCCCAAGGGCGAAAATAGCGTAGCA
GCTTGCTTCGGACCCAGGGGAGGCTTCAAAAATTTTGGAGATGCTGAATTTGTCGAAAAA
GGTGTTGATGCCTCAGGCTATGCTCAGATCGCCAGTTTAGCACCAAATGTTGCAGCATTG
CTCTTTGGTGGTAATGTGGCTGTTCGTGAGCTAGCTGACTCTTACGAGATTACATATAAT
TATAAAATGACTGTGCCAAAGTCTGATCCAAATGTAGAGCTTCTTGTTTCACAGGTGGAT
GCATTTAAAATTGGAAATGCAAAAACCCAGAGAAAGAAGGAAAAGAAGAACAAGCGTGAA
ACCACGCAGCAGCTGAATGAAGAGGCCATCTACGATGATGTG
>TH/UD-1010.1/11 (MH744253)
CGGGTGCCATTATCCCTCTATGCCCCTCTTAGGGTTACTAATGAAAAACCCCTTTCTAAG
GTACTTGCAAATAATGCTGTACCCACTAATAAAGGAAATAAGGACCAGCAAATTGGATAC
TGGAATGAGCAAATTCGCTGGCGCATGCGCCGTGGTGAGCGAATTGAACAACCTTCCAAT
TGGCATTTCTACTACCTCGGAACAGGACCTCACGCCGACCTCCGCTATAGGACTCGTACT
GAGGGTGTTTTCTGGGTTGCTAAAGAAGGCGCAAAGACTGAACCCACTAACCTGGGTGTC
AGAAAGGCGTCTGAAAAGCCAATCATTCCAAATTTTGCGCAACAGCTTCCCAGCGTAGTT
GAGATTGTTGAACCTAACACACCTCCTACTTCACGTGCAAATTCACGTAGCAGGAGTCGT
GGTAATGGCAACAACAGGTCCAGATCTCCAAGTAACAACAGAGGCAATAACCTGTCCCGC
GGTAATTCACAGAATCGTGGAAATAACCAGGGTCGTGGAGCTTCTCAGAACAGAGGAGGC
AATAATAATAACAATAACAAGTCTCGTAATCAGTCCAAGAACAGAAACCAGTCAAATGAC
CATGGTGGTGTAACATCACGCGATGATCTGGTGGCTGCTGTCAAGGATGCCCTTAAATCT
TTGGGTATTGGTGTAAACCCTGA------TAAGCAACAGCAGAAGCCCAAACAGGAAAGG
TCTGACAGCAGCGGCAAAAATACACCTAAGAAGAACAAATCCAGAGCCACTTCGAAAGAA
CGTGACCTCAAAGACATCCCAGAGTGGAGGAGAATTCCCAAGGGCGAAAATAGCGTAGCA
GCTTGCTTCGGACCCAGGGGAGGCTTCAAAAATTTTGGAGATGCGGAATTTGTCGAAAAA
GGTGTTGATGCCTCAGGCTATGCTCAGATCGCCAGTTTAGCACCAAATGTTGCAGCATTG
CTCTTTGGTGGTAATGTGGCTGTTCGTGAGCTAGCGGACTCTTACGAGATTACATATAAT
TATAAAATGACTGTGCCAAAGTCTGATCCAAATGTAGAGCTTCTTGTTTCACAGGTGGAT
GCATTTAAAACTGGGAATGCAAAACCCCAGAGAAAGAAGGAAAAGAAGAACAAGCGTGAA
ACCACGCAGCAGCTGAATGAAGAGGCCATCTACGATGATGTG
>TH/UD-1010.2/11 (MH744254)
CGGGTGCCATTATCCCTCTATGCCCCTCTTAGGGTTACTAATGAAAAACCCCTTTCTAAG
GTACTTGCAAATAATGCTGTACCCACTAATAAAGGAAATAAGGACCAGCAAATTGGATAC
TGGAATGAGCAAATTCGCTGGCGCATGCGCCGTGGTGAGCGAATTGAACAACCTTCCAAT
TGGCATTTCTACTACCTCGGAACAGGACCTCACGCCGACCTCCGCTATAGGACTCGTACT
GAGGGTGTTTTCTGGGTTGCTAAAGAAGGCGCAAAGACTGAACCCACTAACCTGGGTGTC
AGAAAGGCGTCTGAAAAGCCAATCATTCCAAATTTTGCGCAACAGCTTCCCAGCGTAGTT
GAGATTGTTGAACCTAACACACCTCCTACTTCACGTGCAAATTCACGTAGCAGGAGTCGT
GGTAATGGCAACAACAGGTCCAGATCTCCAAGTAACAACAGAGGCAATAACCTGTCCCGC
GGTAATTCACAGAATCGTGGAAATAACCAGGGTCGTGGAGCTTCTCAGAACAGAGGAGGC
AATAATAATAACAATAACAAGTCTCGTAATCAGTCCAAGAACAGAAACCAGTCAAATGAC
CATGGTGGTGTAACATCACGCGATGATCTGGTGGCTGCTGTCAAGGATGCCCTTAAATCT
TTGGGTATTGGTGTAAACCCTGA------TAAGCAACAGCAGAAGCCCAAACAGGAAAGG
TCTGACAGCAGCGGCAAAAATACACCTAAGAAGAACAAATCCAGAGCCACTTCGAAAGAA
CGTGACCTCAAAGACATCCCAGAGTGGAGGAGAATTCCCAAGGGCGAAAATAGCGTAGCA
GCTTGCTTCGGACCCAGGGGAGGCTTCAAAAATTTTGGAGATGCGGAATTTGTCGAAAAA
GGTGTTGATGCCTCAGGCTATGCTCAGATCGCCAGTTTAGCACCAAATGTTGCAGCATTG
CTCTTTGGTGGTAATGTGGCTGTTCGTGAGCTAGCGGACTCTTACGAGATTACATATAAT
TATAAAATGACTGTGCCAAAGTCTGATCCAAATGTAGAGCTTCTTGTTTCACAGGTGGAT
GCATTTAAAACTGGGAATGCAAAACCCCAGAGAAAGAAGGAAAAGAAGAACAAGCGTGAA
ACCACGCAGCAGCTGAATGAAGAGGCCATCTACGATGATGTG
>TH/UD-1010.3/11 (MH744255)
CGGGTGCCATTATCCCTCTATGCCCCTCTTAGGGTTACTAATGAAAAACCCCTTTCTAAG
GTACTTGCAAATAATGCTGTACCCACTAATAAAGGAAATAAGGACCAGCAAATTGGATAC
TGGAATGAGCAAATTCGCTGGCGCATGCGCCGTGGTGAGCGAATTGAACAACCTTCCAAT
TGGCATTTCTACTACCTCGGAACAGGACCTCACGCCGACCTCCGCTATAGGACTCGTACT
GAGGGTGTTTTCTGGGTTGCTAAAGAAGGCGCAAAGACTGAACCCACTAACCTGGGTGTC
AGAAAGGCGTCTGAAAAGCCAATCATTCCAAATTTTGCGCAACAGCTTCCCAGCGTAGTT
GAGATTGTTGAACCTAACACACCTCCTACTTCACGTGCAAATTCACGTAGCAGGAGTCGT
GGTAATGGCAACAACAGGTCCAGATCTCCAAGTAACAACAGAGGCAATAACCTGTCCCGC
GGTAATTCACAGAATCGTGGAAATAACCAGGGTCGTGGAGCTTCTCAGAACAGAGGAGGC
AATAATAATAACAATAACAAGTCTCGTAATCAGTCCAAGAACAGAAACCAGTCAAATGAC
CATGGTGGTGTAACATCACGCGATGATCTGGTGGCTGCTGTCAAGGATGCCCTTAAATCT
TTGGGTATTGGTGTAAACCCTGA------TAAGCAACAGCAGAAGCCCAAACAGGAAAGG
TCTGACAGCAGCGGCAAAAATACACCTAAGAAGAACAAATCCAGAGCCACTTCGAAAGAA
CGTGACCTCAAAGACATCCCAGAGTGGAGGAGAATTCCCAAGGGCGAAAATAGCGTAGCA
GCTTGCTTCGGACCCAGGGGAGGCTTCAAAAATTTTGGAGATGCGGAATTTGTCGAAAAA
GGTGTTGATGCCTCAGGCTATGCTCAGATCGCCAGTTTAGCACCAAATGTTGCAGCATTG
CTCTTTGGTGGTAATGTGGCTGTTCGTGAGCTAGCGGACTCTTACGAGATTACATATAAT
TATAAAATGACTGTGCCAAAGTCTGATCCAAATGTAGAGCTTCTTGTTTCACAGGTGGAT
GCATTTAAAACTGGGAATGCAAAACACCAGAGAAAGAAGGAAAAGAAGAACAAGCGTGAA
ACCACGCAGCAGCTGAATGAAGAGGCCATCTACGATGATGTG
>TH/UD-1010.4/11 (MH744256)
CGGGTGCCATTATCCCTCTATGCCCCTCTTAGGGTTACTAATGAAAAACCCCTTTCTAAG
GTACTTGCAAATAATGCTGTACCCACTAATAAAGGAAATAAGGACCAGCAAATTGGATAC
TGGAATGAGCAAATTCGCTGGCGCATGCGCCGTGGTGAGCGAATTGAACAACCTTCCAAT
TGGCATTTCTACTACCTCGGAACAGGACCTCACGCCGACCTCCGCTATAGGACTCGTACT
GAGGGTGTTTTCTGGGTTGCTAAAGAAGGCGCAAAGACTGAACCCACTAACCTGGGTGTC
AGAAAGGCGTCTGAAAAGCCAATCATTCCAAATTTTGCGCAACAGCTTCCCAGCGTAGTT
GAGATTGTTGAACCTAACACACCTCCTACTTCACGTGCAAATTCACGTAGCAGGAGTCGT
GGTAATGGCAACAACAGGTCCAGATCTCCAAGTAACAACAGAGGCAATAACCTGTCCCGC
GGTAATTCACAGAATCGTGGAAATAACCAGGGTCGTGGAGCTTCTCAGAACAGAGGAGGC
AATAATAATAACAATAACAAGTCTCGTAATCAGTCCAAGAACAGAAACCAGTCAAATGAC
CATGGTGGTGTAACATCACGCGATGATCTGGTGGCTGCTGTCAAGGATGCCCTTAAATCT
TTGGGTATTGGTGTAAACCCTGA------TAAGCAACAGCAGAAGCCCAAACAGGAAAGG
TCTGACAGCAGCGGCAAAAATACACCTAAGAAGAACAAATCCAGAGCCACTTCGAAAGAA
CGTGACCTCAAAGACATCCCAGAGTGGAGGAGAATTCCCAAGGGCGAAAATAGCGTAGCA
GCTTGCTTCGGACCCAGGGGAGGCTTCAAAAATTTTGGAGATGCGGAATTTGTCGAAAAA
GGTGTTGATGCCTCAGGCTATGCTCAGATCGCCAGTTTAGCACCAAATGTTGCAGCATTG
CTCTTTGGTGGTAATGTGGCTGTTCGTGAGCTAGCGGACTCTTACGAGATTACATATAAT
TATAAAATGACTGTGCCAAAGTCTGATCCAAATGTAGAGCTTCTTGTTTCACAGGTGGAT
GCATTTAAAACTGGGAATGCAAAACACCAGAGAAAGAAGGAAAAGAAGAACAAGCGTGAA
ACCACGCAGCAGCTGAATGAAGAGGCCATCTACGATGATGTG
>TH/CS-1019.1/11 (MH744273)
CGGGTGCCATTATCCCTCTATGCCCCTCTTAGGGTTACTAATGACAAACCCCTTTCTAAG
GTACTTGCAAATAATGCTGTACCCACTAATAAAGGAAATAAGGACCAGCAAATTGGATAT
TGGAATGAGCAAATTCGCTGGCGCATGCGCCGTGGTGAGCGAATTGAACAACCTTCCAAT
TGGCATTTCTACTACCTCGGAACAGGACCTCACGCCGACCTCCGCTATAGGACTCGTACT
GAGGGTGTTTTCTGGGTTGCTAAAGAAGGCGCAAAGACTGAACCCACTAACCTGGGTGTC
AGAAAGGCGTCTGAAAAGCCAATCATTCCAAATTTTTCTCAACAGCTTCCCAGCATAGTT
GAGATTGTTGAACCTAACACACCTCCTACTTCACGTGCAAATTCACGTAGCGGTAGTCGT
GGTAATGGCAACAACAGGTCCAGATCTCCAAGTAACAACAGAGGCAATAACCAGTCCCGC
GGTAATTCACAGAATCGTGGAAATAACCAGGGTCGTGGAGCTTCTCAGAACAGAGGAGGC
AATAATAATAACAATAACAAGTCTCGTAACCAGTCCAAGAACAGAAACCAGTCAAATGAC
CGTGGTGGTGTAACATCACGCGATGATCTGGTGGCTGCTGTCAAGGATGCCCTTAAATCT
TTGGGTATTGGCGAAAACACTGACAAGTTTAAGCAACAGCAGAAGCCCAAACAGGAAAGG
TCTGACAGCAGCGGCAAAAATACACCTAAGAAGAACAAATCCAGAGCCACTTCGAAAGAA
CGTGACCTCAAAGACATCCCAGAGTGGAGGAGAATTCCCAAGGGCGAAAATAGCGTAGCA
GCTTGCTTCGGACCCAGGGGAGGCTTCAAAAATTTTGGAGATGCGGAATTTGTCGAAAAA
GGTGTTGATGCCTCAGGCTATGCTCAGATCGCCAGTTTAGCACCAAATGTTGCAGCATTG
CTCTTTGGTGGTAATGTGGCTATTCGTGAGCTAGCGGACTCTTACGAGATTACATATAAT
TATAAAATGACTGTGCCAAAGTCTGATCCAAATGTAGAGCTTCTTGTTTCACAGGTGGAT
GCATTTAAAACTGGGAATGCAAAACCCCAGAGAAAGAAGGAAAAGAAGAACAAGCGTGAA
ACCACGCAGCAGCTGAATGAAGATGCCATCTACGATGATGTG
>TH/CS-1019.2/11 (MH744274)
CGGGTGCCATTATCCCTCTATGCCCCTCTTAGGGTTACTAATGACAAACCCCTTTCTAAG
GTACTTGCAAATAATGCTGTACCCACTAATAAAGGAAATAAGGACCAGCAAATTGGATAT
TGGAATGAGCAAATTCGCTGGCGCATGCGCCGTGGTGAGCGAATTGAACAACCTTCCAAT
TGGCATTTCTACTACCTCGGAACAGGACCTCACGCCGACCTCCGCTATAGGACTCGTACT
GAGGGTGTTTTCTGGGTTGCTAAAGAAGGCGCAAAGACTGAACCCACTAACCTGGGTGTC
AGAAAGGCGTCTGAAAAGCCWATCATTCCAAATTTTTCTCAACAGCTTCCCAGCATAGTT
GAGATTGTTGAACCTAACACACCTCCTACTTCACGTGCAAATTCACGTAGCGGTAGTCGT
GGTAATGGCAACAACAGGTCCAGATCTCCAAGTAACAACAGAGGCAATAACCAGTCCCGC
GGTAATTCACAGAATCGTGGAAATAACCAGGGTCGTGGAGCTTCTCAGAACAGAGGAGGC
AATAATAATAACAATAACAAGTCTCGTAACCAGTCCAAGAACAGAAACCAGTCAAATGAC
CGTGGTGGTGTAACATCACGCGATGATCTGGTGGCTGCTGTCAAGGATGCCCTTAAATCT
TTGGGTATTGGCGAAAACACTGACAAGTTTAAGCAACAGCAGAAGCCCAAACAGGAAAGG
TCTGACAGCAGCGGCAAAAATACACCTAAGAAGAACAAATCCAGAGCCACTTCGAAAGAA
CGTGACCTCAAAGACATCCCAGAGTGGAGGAGAATTCCCAAGGGCGAAAATAGCGTAGCA
GCTTGCTTCGGACCCAGGGGAGGCTTCAAAAATTTTGGAGATGCGGAATTTGTCGAAAAA
GGTGTTGATGCCTCAGGCTATGCTCAGATCGCCAGTTTAGCACCAAATGTTGCAGCATTG
CTCTTTGGTGGTAATGTGGCTATTCGTGAGCTAGCGGACTCTTACGAGATTACATATAAT
TATAAAATGACTGTGCCAAAGTCTGATCCAAATGTAGAGCTTCTTGTTTCACAGGTGGAT
GCATTTAAAACTGGGAATGCAAAACCCCAGAGAAAGAAGGAAAAGAAGAACAAGCGTGAA
ACCACGCAGCAGCTGAATGAAGATGCCATCTACGATGATGTG
>TH/CS-1019.3/11 (MH744275)
CGGGTGCCATTATCCCTCTATGCCCCTCTTAGGGTTACTAATGACAAACCCCTTTCTAAG
GTACTTGCAAATAATGCTGTACCCACTAATAAAGGAAATAAGGACCAGCAAATTGGATAT
TGGAATGAGCAAATTCGCTGGCGCATGCGCCGTGGTGAGCGAATTGAACAACCTTCCAAT
TGGCATTTCTACTACCTCGGAACAGGACCTCACGCCGACCTCCGCTATAGGACTCGTACT
GAGGGTGTTTTCTGGGTTGCTAAAGAAGGCGCAAAGACTGAACCCACTAACCTGGGTGTC
AGAAAGGCGTCTGAAAAGCCAATCATTCCAAATTTTTCTCAACAGCTTCCCAGCATAGTT
GAGATTGTTGAACCTAACACACCTCCTACTTCACGTGCAAATTCACGTAGCGGTAGTCGT
GGTAATGGCAACAACAGGTCCAGATCTCCAAGTAACAACAGAGGCAATAACCAGTCCCGC
GGTAATTCACAGAATCGTGGAAATAACCAGGGTCGTGGAGCTTCTCAGAACAGAGGAGGC
AATAATAATAACAATAACAAGTCTCGTAACCAGTCCAAGAACAGAAACCAGTCAAATGAC
CGTGGTGGTGTAACATCACGCGATGATCTGGTGGCTGCTGTCAAGGATGCCCTTAAATCT
TTGGGTATTGGCGAAAACACTGACAAGTTTAAGCAACAGCAGAAGCCCAAACAGGAAAGG
TCTGACAGCAGCGGCAAAAATACACCTAAGAAGAACAAATCCAGAGCCACTTCGAAAGAA
CGTGACCTCAAAGACATCCCAGAGTGGAGGAGAATTCCCAAGGGCGAAAATAGCGTAGCA
GCTTGCTTCGGACCCAGGGGAGGCTTCAAAAATTTTGGAGATGCGGAATTTGTCGAAAAA
GGTGTTGATGCCTCAGGCTATGCTCAGATCGCCAGTTTAGCACCAAATGTTGCAGCATTG
CTCTTTGGTGGTAATGTGGCTATTCGTGAGCTAGCGGACTCTTACGAGATTACATATAAT
TATAAAATGACTGTGCCAAAGTCTGATCCAAATGTAGAGCTTCTTGTTTCACAGGTGGAT
GCATTTAAAACTGGGAATGCAAAACCCCAGAGAAAGAAGGAAAAGAAGAACAAGCGTGAA
ACCACGCAGCAGCTGAATGAAGATGCCATCTACGATGATGTG
>TH/RB-15.1/12 (MH744276)
CGGGTGCCACTATCCCTCTATGCCCCTCTTAGGGTTACTAATGACAAACCCCTTTCTAAG
GTACTTGCAAATAATGCTGTACCCACTAATAAAGGAAATAAGGACCAGCAAATTGGATAC
TGGAATGAGCAAATCCGCTGGCGCATGCGCCGTGGTGAGCGAATTGAACAACCTTCCAAT
TGGCATTTCTATTACCTCGGAACAGGACCTCACGCCGACCTCCGCTATAGGACTCGTACT
GAGGGTGTTTTCTGGGTTGCTAAAGAAGGCGCAAAGACTGAACCCACTAACCTGGGTGTC
AGAAAGGCGTCTGAAAAGCCAATCATCCCAAATTTTTCTCAACAGCTTCCCAGCGTAGTT
GAGATTGTTGAACCTAACACACCTCCTGCTTCACGTGCAAATTCACGTAGCAGGAGTCGT
GGTAATGGCAACAACGGGTCCAGATCTCCAAGTAACAACAGAGGCAATAACCAGTCCCGC
GGTAATTCACAGAATCGTGGAAATAACCATGGTCGTGGAGCTTCTCAGAACAGAGGAGGC
AATAATAATAACAATAACAAGTCTCGTAACCAGTCCAAGAACAGAAACCAGTCAAGTGAC
CGTGGTGGTGTAACATCACGCGATGATCTGGTGGCTGCTGTCAAGGATGCCCTTAAATCT
TTGGGTATTGGCGAAAACCCTGACAAGCTTAAGCAACAGCAGAAGCCCAAACAGGAAAGG
TCTGACAGCAGCGGCAAAAATACACCTAAGAAGAACAAATCCAGAGCCACTTCGAAAGAA
CGTGACCTCAAAGACATCCCAGAGTGGAGGAGAATTCCCAAGGGCGAAAATAGCGTAGCA
GCTTGCTTCGGACCCAGGGGAGGCTTCAAAAATTTTGGAGATGCGGAATTTGTCGAAAAA
GGTGTTGATGCCTCAGGCTATGCTCAGATCGCCAGTTTAGCACCAAATGTTGCAGCATTG
CTCTTTGGTGGTAATGTGGCTGTTCGTGAGCTAGTTGACTCTTACGAGATTACATATAAT
TATAAAATGACTGTGCCAAAGTCTGATCCAAATGTAGAGCTTCTTGTTTCACAGGTGGAT
GCATTTAAAACTGGGAATGCAAAACCCCAGAGAAAGAAGGAAAAGAAGAACAAGCGTGAA
ACCATGCAGCAGCTGAATGAAGAGGCCATCTACGATGATGTG
>TH/RB-15.2/12 (MH744277)
CGGGTGCCACTATCCCTCTATGCCCCTCTTAGGGTTACTAATGACAAACCCCTTTCTAAG
GTACTTGCAAATAATGCTGTACCCACTAATAAAGGAAATAAGGACCAGCAAATTGGATAC
TGGAATGAGCAAATCCGCTGGCGCATGCGCCGTGGTGAGCGAATTGAACAACCTTCCAAT
TGGCATTTCTATTACCTCGGAACAGGACCTCACGCCGACCTCCGCTATAGGACTCGTACT
GAGGGTGTTTTCTGGGTTGCTAAAGAAGGCGCAAAGACTGAACCCACTAACCTGGGTGTC
AGAAAGGCGTCTGAAAAGCCAATCATCCCAAATTTTTCTCAACAGCTTCCCAGCGTAGTT
GAGATTGTTGAACCTAACACACCTCCTGCTTCACGTGCAAATTCACGTAGCAGGAGTCGT
GGTAATGGCAACAACGGGTCCAGATCTCCAAGTAACAACAGAGGCAATAACCAGTCCCGC
GGTAATTCACAGAATCGTGGAAATAACCATGGTCGTGGAGCTTCTCAGAACAGAGGAGGC
AATAATAATAACAATAACAAGTCTCGTAACCAGTCCAAGAACAGAAACCAGTCAAGTGAC
CGTGGTGGTGTAACATCACGCGATGATCTGGTGGCTGCTGTCAAGGATGCCCTTAAATCT
TTGGGTATTGGCGAAAACCCTGACAAGCTTAAGCAACAGCAGAAGCCCAAACAGGAAAGG
TCTGACAGCAGCGGCAAAAATACACCTAAGAAGAACAAATCCAGAGCCACTTCGAAAGAA
CGTGACCTCAAAGACATCCCAGAGTGGAGGAGAATTCCCAAGGGCGAAAATAGCGTAGCA
GCTTGCTTCGGACCCAGGGGAGGCTTCAAAAATTTTGGAGATGCGGAATTTGTCGAAAAA
GGTGTTGATGCCTCAGGCTATGCTCAGATCGCCAGTTTAGCACCAAATGTTGCAGCATTG
CTCTTTGGTGGTAATGTGGCTGTTCGTGAGCTAGTTGACTCTTACGAGATTACATATAAT
TATAAAATGACTGTGCCAAAGTCTGATCCAAATGTAGAGCTTCTTGTTTCACAGGTGGAT
GCATTTAAAACTGGGAATGCAAAACCCCAGAGAAAGAAGGAAAAGAAGAACAAGCGTGAA
ACCATGCAGCAGCTGAATGAAGAGGCCATCTACGATGATGTG
>TH/NP-68/12 (MH744260)
CGGGTGCCATTATCCCTCTATGCCCCTCTTAGGGTTACTAATGACAAACCCCTTTCTAAG
GTACTTGCAAATAATGCTGTACCCACTAATAAAGGAAATAAGGACCAGCAAATTGGATAC
TGGAACGAGCAACTTCGCTGGCGCATGCGCCGTGGTGAGCGAATTGAACAACCCTCCAAT
TGGCATTTCTACTACCTCGGAACAGGACCTCACGCCGACCTCCGCTATAGGACTCGTACT
GAGGGTGTTTTCTGGGTTGCTAAAGAAGGCGCAAAGACTGAACCCACTAACCTGGGTGTC
AGAAAGGCGTCTGAAAAGCCAATCATTCCAAATTTTTCTCAACAGCTTCCCAGCGTAGTT
GAGATTGTTCAACCTAACACACCTCCTACTTCACGTGCAAATTCACGTAGCAGGAGTCGT
GGTAATGGTAACAATAGGTCCAGATCTCCAAGTAACAACAGAGGCAATAACCAGTCCCGC
GGTAATTCACAGAATCGTGGAAATAACCAGGGTCGTGGAGCTTCTCAGAACAGAGGAGGC
AATAATAATAACAATAACAAGTCTCGTAACCAGTCCAATAACAGAAACCATTCAAATGAC
CGTGGTGGTGTAACATCACGCGATGATCTGGTGGCTGCTGTCAAGGATGCCCTTAAATCT
TTGGGTATTGGCGAAAGCCCTGACAAGCTTAAGCAACAGCAGAAGCCCAAACA---AAGG
TCTGACAGCAGCGGCAAAAATACACCTAAGAAGAACAAATCCAGAGCCACTTCGAAAGAA
CGTGACCTCAAAGACATCCCAGAGTGGAGGAGAATTCCCAAGGGCGAAAATAGCGTAGCA
GCTTGCTTCGGACCCAGGGGAGGCTTCAAAAATTTTGGAGATGCGGAATTTGTCGAAAAA
GGTGTTGATGCCTCAGGCTATGCTCAGATCGCCAGTTTGGCACCAAATGTTGCAGCATTG
CTCTTTGGTGGTAATGTGGCTGTTCGTGAGCTAGCGGACTCTTACGAGATTACATATAAT
TATAAAATGACTGTGCCAAAGTCTGACCCAAATGTAGAGCTTCTTGTTTCACAGGTGGAT
GCATTTAAAACTGGGAATGCAAAACCCCAGAGAAAGAAGGAAAAGAAGAACAAGCGTGAA
ACCACGCAGCAGCTGAATGAAGAGACCATCTACGATGATGTG
>TH/RB-123/12 (MH744278)
CGGGTGCCATTATCCCTCTATGCCCCTCTTAGGGTTACTAATGACAAACCCCTTTCTAAG
GTACTTGCAAACAATGCTGTACCCACTAATAAAGGAAATAAGGACCAGCAAATTGGATAC
TGGAATGAGCAAATTCGCTGGCGCATGCGCCGTGGTGAGCGAATTGAACAACCTTCCAAT
TGGCATTTCTACTACCTCGGAACAGGACCTCACGCCGACCTCCGCTATAGGACCCGTACT
GAGGGTGTTTTCTGGGTTGCTAAAGAAGGCGCAAAGACTGAACCCACTAACCTGGGTGTC
AGAAAGGCGTCTGAAAAGCCAATCATTCCAAATTTTTCTCAACAGCTTCCCAGCGTAGTT
GAGATTGTTGAACCTAACACACCTCCTATTTCACGTGCAAATTCACGTAGCAGGAGTCGT
GGTAATGGCAACAACAGGTCCAGATCTTCAAGTAACAACAGAGGCAATAACCAGTCCCGC
GGTAATTCACAGAATCGTGGAAATAACCAGGGTCGTGGAGCTTCTCAGAACAGAGGAGGC
AATAATAATAACAATAACAAGTCTCGTAACCAGTCCAAGAACAGAAACCAGTCAAATGAC
CGTGGTGGTGTAACATCACGCGATGATCTGGTGGCTGCTGTCAAGGATGCCCTTAAATCT
TTGGGTATTGGCGAAAACCCTGATAAGCTTAAGCAACAGCAGAAGCCCAAACAGGAAAGG
TCTGACAGCAGCGGCAAAAATACACCTAAGAAGAACAAATCCAGAGCCACTTCGAAAGAA
CGTGACCTCAAAGACATCCCAGAGTGGAGGAGAATTCCCAAGGGCGAAAATAGCGTAGCA
GCTTGCTTCGGACCCAGGGGAGGCTTCAAAAATTTTGGAGATGCGGAATTTGTCGAAAAA
GGTGTTGATGCCTCAGGCTATGCTCAGATCGCCAGTTTAGCACCAAATGTTGCAGCATTG
CTCTTTGGTGGTAATGTGGCTGTTCGTGAGCTAGCGGACTCTTACGAGATTACATATAAT
TATAAAATGACTGTGCCAAAGTCTGATCCAAATGTAGAGCTTCTTGTTTCACAGGTGGAT
GCATTTAAAACTGGGAATGCAAAACCCCAGAGAAAAAAGGAAAAGAAGAACAAGCGTGAA
ACCACGCAGCAGCTGAATGAAGAGGCCATCTACGATGATGTG
>TH/NP-63/12 (MH744279)
CGGGTGCCATTATCCCTCTATGCCCCTCTTAGGGTTACTAATGGCAAACCCCTTTCTAAG
GTACTTGCAAATAATGCTGTACCCACTAATAAAGGAAATAAGGACCATCAAATTGGATAC
TGGAATGAGCAAATTCGCTGGCGCATGCGCCGTGGTGAGCGAATTGAACAACCTTCCAAT
TGGCATTTCTACTACCTCGGAACAGGACCTCACGCCGACCTCCGCTATAGGACTCGTACT
GAGGGTGTTTTCTGGGTTGCTAAAGAAGGCGCAAAGACTGAACCCACTAACCTGGGTGTC
AGAAAGGCGTCTGAAAAGCCAATCATTCCAAATTTTTCTCAACAGCTTCCCAGCGTAGTT
GAGATTGTTGAACCTAACACACCTCCTACTTCACGTGTAAATTCACGTAGCAGGAGTCGT
GGTAATGGCAACAACAGGTCCAGATCTCCAAGTAACAACAGAGGCAATAACCAGTCCCGC
GGTAATTCACAGAATCGTGGAAATAACCAGGGTCGTGGAGCTTCTCAGAACAGAGGAGGC
AATAATAATAACAATAACAAGTCTCGTAACCAGTCCAAGAACAGAAACCAGTCAAATGAT
CGTGGTGGTGTAACATCACGCGATGATCTGGTGGCTGCTGTCAAGGATGCCCTTAAATCT
TTGGGTATTGGCGAAAACCCTGACAAGCTTAAGCAACAGCAGAAGCCCAAACAGGAAAGG
TCTGACAGCAGCGGCAAAAATACACCTAAGAAGAACAAATCCAGAGCCACTTCGAAAGAA
CGTGACCTCAAAGACATCCCAGAGTGGAGGAGAATTCCCAAGGGCGAAAACAGCGTAGCA
GCTTGCTTCGGACCCAGGGGAGGCTTCAAAAATTTTGGAGATGCGGAATTTGTCGAAAAA
GGTGTTGATGCCTCAGGCTATGCTCAGATCGCCAGTTTAGCACCAAATGTTGCAGCATTG
CTCTTTGGTGGTAATGTGGCTGTTCGTGAGCTAGCGGACTCTTACGAGATTACATATAAT
TATAAAATGACTGTGCCAAAGTCTGATCCAAATGTAGAGCTTCTTGTTTCACAGGTGGAT
GCATTTAAAACTGGGAATGCAAAACCCCAGAGAAAGAAGGAAAAGAAGAACAAGCGTGAA
ACCACGCAGCAGCTGAATGAAGAGGCCATCTACGATGATGTG
>TH/NP-65/12 (MH744280)
CGGGTGCCATTATCCCTCTATGCCCCTCTTAGGGTTACTAATGACAAACCCCTTTCTAAG
GTACTTGCAAATAATGCTGTACCCACTAATAAAGGAAATAAGGACCAGCAAATTGGATAT
TGGAATGAGCAAATTCGCTGGCGCATGCGCCGTGGTGAGCGAATTGAACAACCTTCCAAT
TGGCATTTCTACTACCTCGGAACAGGACCTCACGCCGACCTCCGCTATAGGACTCGTACT
GAGGGTGTTTTCTGGGTTGCTAAAGAAGGCGCAAAGACTGAACCCACTAACCTGGGTGTC
AGAAAGGCGTCTGAAAAGCCAATCATTCCAAATTTTTCTCAACAGCTTCCCAGCATAGTT
GAGATTGTTGAACCTAACACACCTCCTACTTCACGTGCAAATTCACGTAGCGGTAGTCGT
GGTAATGGCAACAACAGGTCCAGATCTCCAAGTAACAACAGAGGCAATAACCAGTCCCGC
GGTAATTCACAGAATCGTGGAAATAACCAGGGTCGTGGAGCTTCTCAGAACAGAGGAGGC
AATAATAATAACAATAACAAGTCTCGTAACCAGTCCAAGAACAGAAACCAGTCAAATGAC
CGTGGTGGTGTAACATCACGCGATGATCTGGTGGCTGCTGTCAAGGATGCCCTTAAATCT
TTGGGTATTGGCGAAAACACTGACAAGTTTAAGCAACAGCAGAAGCCCAAACAGGAAAGG
TCTGACAGCAGCGGCAAAAATACACCTAAGAAGAACAAATCCAGAGCCACTTCGAAAGAA
CGTGACCTCAAAGACATCCCAGAGTGGAGGAGAATTCCCAAGGGCGAAAATAGCGTAGCA
GCTTGCTTCGGACCCAGGGGAGGCTTCAAAAATTTTGGAGATGCGGAATTTGTCGAAAAA
GGTGTTGATGCCTCAGGCTATGCTCAGATCGCCAGTTTAGCACCAAATGTTGCAGCATTG
CTCTTTGGTGGTAATGTGGCTATTCGTGAGCTAGCGGACTCTTACGAGATTACATATAAT
TATAAAATGACTGTGCCAAAGTCTGATCCAAATGTAGAGCTTCTTGTTTCACAGGTGGAT
GCATTTAAAACTGGGAATGCAAAACCCCAGAGAAAGAAGGAAAAGAAGAACAAGCGTGAA
ACCACGCAGCAGCTGAATGAAGATGCCATCTACGATGATGTG
>TH/RB-79/12 (MH744281)
CGGGTGCCATTATCCCTCTATGCCCCTCTTAGGGTTACTAATGGCAAACCCCTTTCTAAG
GTACTTGCAAATAATGCTGTACCCACTAATAAAGGAAATAAGGACCATCAAATTGGCTAC
TGGAATGAGCAAATTCGCTGGCGCATGCGCCGTGGTGAGCGAATTGAACAACCTTCCAAT
TGGCATTTCTACTACCTCGGAACAGGACCTCACGCCGACCTCCGCTATAGGACTCGTACT
GAGGGTGTTTTCTGGGTTGCTAAAGAAGGCGCAAAGACTGAACCCACTAACCTGGGTGTC
AGAAAGGCGTCTGAAAAGCCAATCATTCCAAACTTTTCTCAACAGCTTCCCAGCGTAGTT
GAGATTGTTGAACCTAACACACCTCCTACTTCACGTGTAAATTCACGTAGCAGGAGTCGT
GGTAATGGCAACAACAGGTCCAGATCTCCAAGTAACAACAGAGGCAATAACCAGTCCCGC
GGTAATTCACAGAATCGTGGAAATAACCAGGGTCGTGGAGCTTCTCAGAACAGAGGAGGC
AATAATAATAACAATAACAAGTCTCGTAACCAGTCCAAGAACAGAAACCAGTCAAATGAT
CGTGGTGGTGTAACATCACGCGATGATCTGGTGGCTGCTGTCAAGGATGCCCTTAAATCT
TTGGGTATTGGCGAAAACCCTGACAAGCTTAAGCAACAGCAGAAGCCCAAACAGGAAAGG
TCTGACAGCAGCGGCAAAAATACACCTAAGAAGAACAAATCCAGAGCCACTTCGAAAGAA
CGTGACCTCAAAGACATCCCAGAGTGGAGGAGAATTCCCAAGGGCGAAAACAGCGTAGCA
GCTTGCTTCGGACCCAGGGGAGGCTTCAAAAATTTTGGAGATGCGGAATTTGTCGAAAAA
GGTGTTGATGCCTCAGGCTATGCTCAGATCGCCAGTTTAGCACCAAATGTTGCAGCATTG
CTCTTTGGTGGTAATGTGGCTGTTCGTGAGCTAGCGGACTCTTACGAGATTACATATAAT
TATAAAATGACTGTGCCAAAGTCTGATCCAAATGTAGAGCTTCTTGTTTCACAGGTGGAT
GCATTTAAAACTGGGAATGCAAAACCCCAGAGAAAGAAGGAAAAGAAGAACAAGCGTGAA
ACCACGCAGCAGCTGAATGAAGGGGCCATCTACGATGATGTG
>TH/RB-236/12 (MH744282)
CGGGTGCCATTATCCCTCTATGCCCCTCTTAGGGTTACTAATGGCAAACCCCTTTCTAAG
GTACTTGCAAATAATGCTGTACCCACTAATAAAGGAAATAAGGACCATCAAATTGGATAC
TGGAATGAGCAAATTCGCTGGCGCATGCGCCGTGGTGAGCGAATTGAACAACCTTCCAAT
TGGCATTTCTACTACCTCGGAACAGGACCTCACGCCGACCTCCGCTATAGGACTCGTACT
GAGGGTGTTTTCTGGGTTGCTAAAGAAGGCGCAAAGACTGAACCCACTAACCTGGGTGTC
AGAAAGGCGTCTGAAAAGCCAATCATTCCAAATTTTTCTCAACAGCTTCCCAGCGTAGTT
GAGATTGTTGAACCTAACACACCTCCTACTTCACGTGCAAATTCACGTAGCAGGAGTCGT
GGTAATGGCAACAACGGGTCCAGATCTCCAAGTAACAATAGAGGCAATAACCAGTCCCGC
GGTAATTCACAGAATCGTGGAAATAACCAGGGTCGTGGAGCTTCTCAGAACAGAGGAGGC
AATAATAATAACAATAACAAGTCTCGTAACCAGTCCAAGAACAGAAACCAGTCAAATGAC
CGTGGTGGTGTAACATCACGCGATGATCTGGTGGCTGCTGTCAAGGATGCCCTTAAATCT
TTGGGTATTGGCGAAAACCCTGATAAGCTTAAGCAACAGCAGAAGCCCAAACAGGAAAGG
TCTGACAGCAGCGGCAAAAATACACCTAAGAAGAACAAATCCAGAGCCACTTCGAAAGAA
CGTGACCTCAAAGACATCCCAGAGTGGAGGAGAATTCCCAAGGGCGAAAATAGCGTAGCA
GCTTGCTTCGGACCCAGGGGAGGCTTCAAAAATTTTGGAGATGCGGAATTTGTCGAAAAA
GGTGTTGATGCCTCAGGCTATGCTCAGATCGCCAGTTTAGCACCAAATGTTGCAGCATTG
CTCTTTGGTGGTAATGTGGCTGTTCGTGAGCTAGCGGACTCTTACGAGATTACATATAAT
TATAAAATGACTGTGCCAAAGTCTGATCCAAATGTAGAGCTTCTTGTTTCACAGGTGGAT
GCATTTAAAACTGGGAATGCAAAACCCCAGAGAAAGAAGGAAAAGAAGAACAAGCGTGAA
ACCACGCAGCAGCTGAATGAAGAGGCCATCTACGATGATGTG
>TH/RB-881/12 (MH744283)
CGGGTGCCATTATCCCTCTATGCCCCTCTTAGGGTTACTAATGGCAAACCCCTTTCTAAG
GTACTTGCAAATAATGCTGTACCCACTAATAAAGGAAATAAGGACCATCAAATTGGATAC
TGGAATGAGCAAATTCGCTGGCGCATGCGCCGTGGTGAGCGAATTGAACAACCTTCCAAT
TGGCATTTCTACTACCTCGGAACAGGACCTCACGCCGACCTCCGCTATAGGACTCGTACT
GAGGGTGTTTTCTGGGTTGCTAAAGAAGGCGCAAAGACTGAACCCACTAACCTGGGTGTC
AGAAAGGCGTCTGAAAAGCCAATCATTCCAAATTTTTCTCAACAGCTTCCCAGCGTAGTT
GAGATTGTTGAACCTAACACACCTCCTACTTCACGTGCAAATTCACGTAGCAGGAGTCGT
GGTAATGGCAACAACGGGTCCAGATCTCCAAGTAACAATAGAGGCAATAACCAGTCCCGC
GGTAATTCACAGAATCGTGGAAATAACCAGGGTCGTGGAGCTTCTCAGAACAGAGGAGGC
AATAATAATAACAATAACAAGTCTCGTAACCAGTCCAAGAACAGAAACCAGTCAAATGAC
CGTGGTGGTGTAACATCACGCGATGATCTGGTGGCTGCTGTCAAGGATGCCCTTAAATCT
TTGGGTATTGGCGAAAACCCTGATAAGCTTAAGCAACAGCAGAAGCCCAAACAGGAAAGG
TCTGACAGCAGCGGCAAAAATACACCTAAGAAGAACAAATCCAGAGCCACTTCGAAAGAA
CGTGACCTCAAAGACATCCCAGAGTGGAGGAGAATTCCCAAGGGCGAAAATAGCGTAGCA
GCTTGCTTCGGACCCAGGGGAGGCTTCAAAAATTTTGGAGATGCGGAATTTGTCGAAAAA
GGTGTTGATGCCTCAGGCTATGCTCAGATCGCCAGTTTAGCACCAAATGTTGCAGCATTG
CTCTTTGGTGGTAATGTGGCTGTTCGTGAGCTAGCGGACTCTTACGAGATTACATATAAT
TATAAAATGACTGTGCCAAAGTCTGATCCAAATGTAGAGCTTCTTGTTTCACAGGTGGAT
GCATTTAAAACTGGGAATGCAAAACCCCAGAGAAAGAAGGAAAAGAAGAACAAGCGTGAA
ACCACGCAGCAGCTGAATGAAGAGGCCATCTACGATGATGTG
>TH/CS-80712 (MH744284)
CGGGTGCCATTATCCCTCTATGCCCCTCTTAGGGTTACTAATGACAAACCCCTTTCTAAG
GTACTTGCAAATAATGCTGTACCCACTAATAAAGGAAATAAGGACCAGCAAATTGGATAC
TGGAATGAGCAAATTCGCTGGCGCATGCGCCGTGGTGAGCGAATTGAACAACCTTCCAAT
TGGCATTTCTACTACCTCGGAACAGGACCTCACGCCGACCTCCGCTATAGGACTCGTACT
GAGGGTGTTTTCTGGGTTGCTAAAGAAGGCGCAAAGACTGAACCCACTAACCTGGGTGTC
AGAAAGGCGTCTGAAAAGCCAATCATCCCAAATTTTTCTCAACAGCTTCCCAGCGTAGTT
GAGATTGTTGAACCTAACACACCTCCTACTTCACGTTCAAATTCACGTAGCAGGAGTCGT
GGTAATGGCAACAACAGGTCCAGATCTCCAAGTAACAACAGAGGCAATAACCAGTCCCGC
GGTAATTCACAGGATCGTGGAAATAACCATGGTCGTGTAGCTTCTCAGAACAGAGGAGGC
AATAATAATAACAATAACAAGTCTCGTAACCAGTCCAAGAACAGAAACCAGTCAAATGAC
CGTGGTGGTGTAACATCACGCGATGATCTGGTGGCTGCTGTCAAGGATGCCCTTAAATCT
TTGGGTATTGGCAAAAACCTTGACAAGCTTAAGCAACAGCAGAAGCCCAAACAGGAAAGG
TCTGACAGCAGCGGCAAAAATACACCTAAGAAGAACAAATCCAGAGCCACTTCGAAAGAA
CGTGACCTCAAAGACATCCCAGAGTGGAGGAGAATTCCCAAGGGCGAAAATAGCGTAGCA
GCTTGCTTCGGACCCAGGGGAGGCTTCAAAAATTTTGGAGATGCTGAATTTGTCGAAAAA
GGTGTTGATGCCTCAGGCTATGCTCAGATCGCCAGTTTAGCACCAAATGTTGCAGCATTG
CTCTTTGGTGGTAATGTGGCTGTTCGTGAGCTAGCTGACTCTTACGAGATTACATATAAT
TATAAAATGACTGTGCCAAAGTCTGATCCAAATGTAGAGCTTCTTGTTTCACAGGTGGAT
GCATTTAAAATTGGAAATGCAAAAACCCAGAGAAAGAAGGAAAAGAAGAACAAGCGTGAA
ACCACGCAGCAGCTGAATGAAGAGGCCATCTACGATGATGTG
>TH/RB-468.2/12 (MH744285)
CGGGTGCCATTATCCCTCTATGCCCCTCTTAGGGTTACTAATGACAAACCCCTTTCTAAG
GTACTTGCAAATAATGCTGTACCCACTAATAAAGGAAATAAGGACCAGCAAATTGGATAC
TGGAATGAGCAAATTCGCTGGCGCATGCGCCGTGGTGAGCGAATTGAACAACCTTCCAAT
TGGCATTTCTACTACCTCGGAACAGGACCTCACGCCGACCTCCGCTATAGGACTCGTACT
GAGGGTGTTTTCTGGGTTGCTAAAGAAGGCGCAAAGACTGAACCCACTAACCTGGGTGTC
AGAAAGGCGTCTGAAAAGCCAATCATTCCAAATTTTTCTCAACAGCTTCCCAGCGTAGTT
GAGATTGTTGAACCTAACACACCTCCTACTTCACGTGCAAATTCACGTAGCAGGAGTCGT
GGTAATGGCAACAACAGGTCCAGATCTCCAAGTAACAACAGAGGCAATAACCAGTCCCGC
GGTAATTCACAGAATCGTGGAAATAACCAGGGTCGTGGAGCTTCTCAGAACAGAGGAGGC
AATAATAATAACAATAACAAGTCTCGTAACCAGTCCAAGAACAGAAACCAGTCAAATGAC
CGTGGTGGTGTAACATCACGCGATGATCTGGTGGCTGCTGTCAAGGATGCCCTTAAATCT
TTGGGTATTGGCGAAAACCCTGACAAGCTTAAGCAACAGCTGAAGCCCAAACAGGAAAGG
TCTGACAGCAGCGGCAAAAATACACCTAAGAAGAACAAATCCAGAGCCACTTCGAAAGAA
CGTGGCCTCAAAGACATCCCAGAGTGGAGGAGAATTCCCAAGGGCGAAAATAGCGTAGCA
GCTTGCTTCGGACCCAGGGGAGGCTTCAAAAATTTTGGAGATGCGGAATTTGTCGAAAAA
GGTGTTGATGCCTCAGGCTATGCTCAGATCGCCAGTTTAGCACCAAATGTTGCAGCATTG
CTCTTTGGTGGTAATGTGGCTGTTCGTGAGCTAGCGGACTCTTACGAGATTACATATAAT
TATAAAATGACTGTGCCAAAGTCTGATCCAAATGTAGAGCTTCTTGTTTCACAGGTGGAT
GCATTTAAAACTGGGAATGCAAAACCCCAGAGAAAGAAGGAAAAGAAGAACAAGCGTGAA
ACCACGCAGCAGCTGAATGAAGAGGCCATCTACGATGATGTG
>TH/NP-1169/12 (MH744286)
CGGGTGCCATTATCCCTCTATGCCCCTCTTAGGGTTACTAATGACAAACCCCTTTCTAAG
GTACTTGCAAACAATGCTGTACCCACTAATAAAGGAAATAAGGACCAGCAAATTGGATAC
TGGAATGAGCAAATTCGCTGGCGCATGCGCCGTGGTGAGCGAATTGAACAACCTTCCAAT
TGGCATTTCTACTACCTCGGAACAGGACCTCACGCCGACCTCCGCTACAGGACCCGTACT
GAGGGTGTTTTCTGGGTTGCTAAAGAAGGCGCAAAGACTGAACCCACTAACCTGGGTGTC
AGAAAGGCGTCTGAAAAGCCAATCATTCCAAATTTTTCTCAACAGCTTCCCAGCGTAGTT
GAGATTGTTGAACCTAACACACCTCCTATTTCACGTGCAAATTCACGTAGCAGGAGTCGT
GGTAATGGCAACAACAGGTCCAGATCTTCAAGTAACAACAGAGGCAATAACCAGTCCCGC
GGTAATTCACAGAATCGTGGAAATAACCAGGGTCGTGGAGCTTCTCAGAACAGAGGAGGC
AATAATAATAACAATAACAAGTCTCGTAACCAGTCCAAGAACAGAAACCAGTCAAATGAC
CGTGGTGGTGTAACATCACGCGATGATCTGGTGGCTGCTGTCAAGGATGCCCTTAAATCT
TTGGGTATTGGCGAGAACCCTGACAAGCTTAAGCAACAGCAGAAGCCCAAACAGGAAAGG
TCTGACAGCAGCGGCAAAAATACACCTAAGAAGAACAAATCCAGAGCCACTTCGAAAGAA
CGTGACCTCAAAGACATCCCAGAGTGGAGGAGAATTCCCAAGGGCGAAAATAGCGTAGCA
GCTTGTTTCGGACCCAGGGGAGGCTTCAAAAATTTTGGAGATGCGGAATTTGTCGAAAAA
GGTGTTGATGCCTCAGGCTATGCTCAGATCGCCAGTTTGGCACCAAATGTTGCAGCATTG
CTCTTTGGTGGTAATGTGGCTGTTCGTGAGCTAGCGGACTCTTACGAGATTACATATAAT
TATAAAATGACTGTGCCAAAGTCTGACCCAAATGTAGAGCTTCTTGTTTCACAGGTGGAT
GCATTTAAAACTGGGAATGCAAAACCCCAGAGAAAGAAGGAAAAGAAGAACAAGCGTGAA
ACCACGCAGCAGCTGAATGAAGAGGCCATCTACGATGATGTG
>TH/NP-1157/12 (MH744287)
CGGGTGCCATTATCCCTCTATGCCCCTCTTAGGGTTACTAATGACAAACCCCTTTCTAAG
GTACTTGCAAATAATGCTGTACCCACTAATAAAGGAAATAAGGACCAGCAAATTGGATAC
TGGAATGAGCAAATTCGCTGGCGCATGCGCCGTGGTGAGCGAATTGAACAACCTTCCAAT
TGGCATTTCTACTACCTCGGAACAGGACCTCACGCCGACCTCCGCTATAGGACTCGTACT
GAGGGTGTTTTCTGGGTTGCTAAAGAAGGCGCAAAGACTGAACCCACTAACCTGGGTGTC
AGAAAGGCGTCTGAAAAGCCAATCATTCCAAATTTTTCTCAACAGCTTCCCAGCGTAGTT
GAGATTGTTGAACCTAACACACCTCCTACTTCACGTGCAAATTCACGTAGCGGGAGTCGT
GGTAATGGCAACAACAGGTCCAGATCTCCAAGTAACAACAGAGGCAATAACCAGTCCCGC
GGTAATTCACAGAAGCGTGGAAATAACCAGGGTCGTGGAGCTTCTCAGAACAGAGGAGGC
AATAATAATAACAATAACAAGTCTCGTAACCAGTCCAAGAACAGAAACCAGTCAAATGAC
CGTGGTGGTGTAACATCACGCGATGATCTGGTGGCTGCTGTCAAGGATGCCCTTAAATCT
TTGGGTATTGGCGAGAACCCTGACAAGCTTAAGCAACAGCAGAAGCCCAAACAGGAAAGG
TCTGACAGCAGCGGCAAAAATACACCTAAGAAGAACAAATCCAGAGCCACTTCGAAAGAA
CGTGACCTCAAAGACATCCCAGAGTGGAGGAGAATTCCCAAGGGCGAAAATAGCGTAGCA
GCTTGTTTCGGACCCAGGGGAGGCTTCAAAAATTTTGGAGATGCGGAATTTGTCGAAAAA
GGTGTTGATGCCTCAGGCTATGCTCAGATCGCCAGTTTGGCACCAAATGTTGCAGCATTG
CTCTTTGGTGGTAATGTGGCTGTTCGTGAGCTAGCGGACTCTTACGAGATTACATATAAT
TATAAAATGACTGTGCCAAAGTCTGACCCAAATGTAGAGCTTCTTGTTTCACAGGTGGAT
GCATTTAAAACTGGGAATGCAAAACCCCAGAGAAAGAAGGAAAAGAAGAACAAGCGTGAA
ACCACGCAGCAGCTGAATGAAGAGGCCATCTACGATGATGTG
>TH/AY-2.2/12 (MH744288)
CGGGTGCCATTATCCCTATATGCCCCTCTTAGGGTTACTAATGGCAAACCCCTTTCTAAG
GTACTTGCAAATAATGCTGTACCCACTAATAAAGGAAATAAGGACCATCAAATTGGATAC
TGGAATGAGCAAATTCGCTGGCGCATGCGCCGTGGTGAGCGAATTGAACAACCTTCCAAT
TGGCATTTCTACTACCTCGGAACAGGACCTCACGCCGACCTCCGCTATAGGACTCGTACT
GAGGGTGTTTTCTGGGTTGCTAAAGAAGGCGCAAAGACTGAACCCACTAACCTGGGTGTC
AGAAAGGCGTCTGAAAAGCCAATCATTCCAAATTTTTCTCAACAGCTTCCCAGCGTAGTT
GAGATTGTTGAACCTAACACACCTCCTACTTCACGTGCAAATTCACGTAGCAGGAGTCGT
GGTAATGGCAACAACAGGTCCAGATCTCCAAGTAACAACAGAGGCAATAACCAGTCCCGC
GGTAATTCACAGAATCGTGGAAATAACCAGGGTCGTGGAGCTTCTCAGAACAGAGGAGGC
AATAATAATAACAATAACAAGTCTCGTAACCAGTCCAAGAACAGAAACCAGTCAAATGAC
CGTGGTGGTGTAACATCACGCGATGATCTGGTGGCTGCTGTCAAGGATGCCCTTAAATCT
TTGGGTATTGGCGAAAACCCTGACAAGCTTAAGCAACAGCAGAAGCCCAAACAGGAAAGG
TCTGACAGCAGCGGCAAAAATACACCTAAGAAGAACAAATCCAGAGCCACTTCGAAAGAA
CGTGACCTCAAAGACATCCCAGAGTGGAGGAGAATTCCCAAGGGCGAAAATAGCGTAGCA
GCTTGCTTCGGACCCAGGGGAGGCTTCAAAAATTTTGGAGATGCGGAATTTGTCGAAAAA
GGTGTTGATGCCTCAGGCTATGCTCAGATCGCCAGTTTAGCACCAAATGTTGCAGCATTG
CTCTTTGGTGGTAATGTGGCTGTTCGTGAGCTAGCGGACTCTTACGAGATTACATATAAT
TATAAAATGACTGTGCCAAAGTCTGATCCAAATGTAGAGCTTCTTGTTTCACAGGTGGAT
GCATTTAAAACTGGGAATGCAAAACCCCAGAGAAAGAAGGAAAAGAAGAACAAGCGTGAA
ACCACGCAGCAGCTGAATGAAGAGGCCATCTACGATGATGTG
>TH/AY-2.7/12 (MH744289)
CGGGTGCCATTATCCCTATATGCCCCTCTTAGGGTTACTAATGGCAAACCCCTTTCTAAG
GTACTTGCAAATAATGCTGTACCCACTAATAAAGGAAATAAGGACCATCAAATTGGATAC
TGGAATGAGCAAATTCGCTGGCGCATGCGCCGTGGTGAGCGAATTGAACAACCTTCCAAT
TGGCATTTCTACTACCTCGGAACAGGACCTCACGCCGACCTCCGCTATAGGACTCGTACT
GAGGGTGTTTTCTGGGTTGCTAAAGAAGGCGCAAAGACTGAACCCACTAACCTGGGTGTC
AGAAAGGCGTCTGAAAAGCCAATCATTCCAAATTTTTCTCAACAGCTTCCCAGCGTAGTT
GAGATTGTTGAACCTAACACACCTCCTACTTCACGTGCAAATTCACGTAGCAGGAGTCGT
GGTAATGGCAACAACAGGTCCAGATCTCCAAGTAACAACAGAGGCAATAACCAGTCCCGC
GGTAATTCACAGAATCGTGGAAATAACCAGGGTCGTGGAGCTTCTCAGAACAGAGGAGGC
AATAATAATAACAATAACAAGTCTCGTAACCAGTCCAAGAACAGAAACCAGTCAAATGAC
CGTGGTGGTGTAACATCACGCGATGATCTGGTGGCTGCTGTCAAGGATGCCCTTAAATCT
TTGGGTATTGGCGAAAACCCTGACAAGCTTAAGCAACAGCAGAAGCCCAAACAGGAAAGG
TCTGACAGCAGCGGCAAAAATACACCTAAGAAGAACAAATCCAGAGCCACTTCGAAAGAA
CGTGACCTCAAAGACATCCCAGAGTGGAGGAGAATTCCCAAGGGCGAAAATAGCGTAGCA
GCTTGCTTCGGACCCAGGGGAGGCTTCAAAAATTTTGGAGATGCGGAATTTGTCGAAAAA
GGTGTTGATGCCTCAGGCTATGCTCAGATCGCCAGTTTAGCACCAAATGTTGCAGCATTG
CTCTTTGGTGGTAATGTGGCTGTTCGTGAGCTAGCGGACTCTTACGAGATTACATATAAT
TATAAAATGACTGTGCCAAAGTCTGATCCAAATGTAGAGCTTCTTGTTTCACAGGTGGAT
GCATTTAAAACTGGGAATGCAAAACCCCAGAGAAAGAAGGAAAAGAAGAACAAGCGTGAA
ACCACGCAGCAGCTGAATGAAGAGGCCATCTACGATGATGTG
>TH/RB-887.2/13 (MH744290)
CGGGTGCCATTATCTCTCTATGCCCCTCTTAGGGTTACTAATGACAAACCCCTTTCTAAG
GTACTTGCAAACAATGCTGTACCCACTAATAAAGGAAATAAGGACCAGCAAATTGGATAC
TGGAATGAGCAAATTCGCTGGCGCATGCGCCGTGGTGAGCGAATTGAACAACCTTCCAAT
TGGCATTTCTACTACCTCGGAACAGGACCTCACGCCGACCTCCGCTATAGGACCCGTACT
GAGGGTGTTTTCTGGGTTGCTAAAGAAGGCGCAAAGACTGAACCCACTAACCTGGGTGTC
AGAAAGGCGTCTGAAAAGCCAATCATTCCAAATTTTTCTCAACAGCTTCCCAGCGTAGTT
GAGATTGTTGAACCTAACACACCTCCTATTTCACGTGCAAATTCACGTAGCAGGAGTCGT
GGTAATGGCAACAACAGGTCCAGATCTTCAAGTAACAACAGAGGCAATAACCAGTCCCGC
GGTAATTCACAGAATCGTGGAAATAACCAGGGTCGTGGAGCTTCTCAGAACAGAGGAGGC
AATAATAATAACAATAACAAGTCTCGTAACCAGTCCAAGAACAGAAACCAGTCAAATGAC
CGTGGTGGTGTAACATCACGCGATGATCTGGTGGCTGCTGTCAAGGATGCCCTTAAATCT
TTGGGTATTGGCGAGAACCCTGACAAGCTTAAGCAACAGCAGAAGCCCAAACAGGAAAGG
TCTGACAGCAGCGGCAAAAATACACCTAAGAAGAACAAATCCAGAGCCACTTCGAAAGAA
CGTGACCTCAAAGACATCCCAGAGTGGAGGAGAATTCCCAAGGGCGAAAATAGCGTAGCA
GCTTGTTTCGGACCCAGGGGAGGCTTCAAAAATTTTGGAGATGCGGAATTTGTCGAAAAA
GGTGTTGATGCCTCAGGCTATGCCCAGATCGCCAGTTTGGCACCAAATGTTGCAGCATTG
CTCTTTGGTGGTAATGTGGCTGTTCGTGAGCTAGCGGACTCTTACGAGATTACATATAAT
TATAAAATGACTGTGCCAAAGTCTGACCCAAATGTAGAGCTTCTTGTTTCACAGGTGGAT
GCATTTAAAACTGGGAATGCAAAACCCCAGAGAAAGAAGGAAAAGAAGAACAAGCGTGAA
ACCACGCAGCAGCTGAATGAAGAGGCCATCTACGATGATGTG
>TH/RB-1179.1/13 (MH744291)
CGGGTGCCATTATCCCTCTATGCCCCTCTTAGGGTTACTAATGACAAACCCCTTTCTAAG
GTACTTGCAAACAATGCTGTACCCACTAATAAAGGAAATAAGGACCAGCAAATTGGATAC
TGGAATGAGCAAATTCGCTGGCGCATGCGCCGTGGTGAGCGAATTGAACAACCTTCCAAT
TGGCATTTCTACTACCTCGGAACAGGACCTCACGCCGACCTCCGCTACAGGACCCGTACT
GAGGGTGTTTTCTGGGTTGCTAAAGAAGGCGCAAAGACTGAACCCACTAACCTGGGTGTC
AGAAAGGCGTCTGAAAAGCCAATCATTCCAAATTTTTCTCAACAGCTTCCCAGCGTAGTT
GAGATTGTTGAACCTAACACACCTCCTATTTCACGTGCAAATTCACGTAGCAGGAGTCGT
GGTAATGGCAACAACAGGTCCAGATCTTCAAGTAACAACAGAGGCAATAACCAGTCCCGC
GGTAATTCACAGAATCGTGGAAATAACCAGGGTCGTGGAGCTTCTCAGAACAGAGGAGGC
AATAATAATAACAATAACAAGTCTCGTAACCAGTCCAAGAACAGAAACCAGTCAAATGAC
CGTGGTGGTGTAACATCACGCGATGATCTGGTGGCTGCTGTCAAGGATGCCCTTAAATCT
TTGGGTATTGGCGAGAACCCTGACAAGCTTAAGCAACAGCAGAAGCCCAAACAGGAAAGG
TCTGACAGCAGCGGCAAAAATACACCTAAGAAGAACAAATCCAGAGCCACTTCGAAAGAA
CGTGACCTCAAAGACATCCCAGAGTGGAGGAGAATTCCCAAGGGCGAAAATAGCGTAGCA
GCTTGTTTCGGACCCAGGGGAGGCTTCAAAAATTTTGGAGATGCGGAATTTGTCGAAAAA
GGTGTTGATGCCTCAGGCTATGCTCAGATCGCCAGTTTGGCACCAAATGTTGCAGCATTG
CTCTTTGGTGGTAATGTGGCTGTTCGTGAGCTAGCGGACTCTTACGAGATTACATATAAT
TATAAAATGACTGTGCCAAAGTCTGACCCAAATGTAGAGCTTCTTGTTTCACAGGTGGAT
GCATTTAAAACTGGGAATGCAAAACCCCAGAGAAAGAAGGAAAAGAAGAACAAGCGTGAA
ACCACGCAGCAGCTGAATGAAGAGGCCATCTACGATGATGTG
>TH/RB-1179.2/13 (MH744292)
CGGGTGCCATTATCCCTCTATGCCCCTCTTAGGGTTACTAATGACAAACCCCTTTCTAAG
GTACTTGCAAACAATGCTGTACCCACTAATAAAGGAAATAAGGACCAGCAAATTGGATAC
TGGAATGAGCAAATTCGCTGGCGCATGCGCCGTGGTGAGCGAATTGAACAACCTTCCAAT
TGGCATTTCTACTACCTCGGAACAGGACCTCACGCCGACCTCCGCTACAGGACCCGTACT
GAGGGTGTTTTCTGGGTTGCTAAAGAAGGCGCAAAGACTGAACCCACTAACCTGGGTGTC
AGAAAGGCGTCTGAAAAGCCAATCATTCCAAATTTTTCTCAACAGCTTCCCAGCGTAGTT
GAGATTGTTGAACCTAACACACCTCCTATTTCACGTGCAAATTCACGTAGCAGGAGTCGT
GGTAATGGCAACAACAGGTCCAGATCTTCAAGTAACAACAGAGGCAATAACCAGTCCCGC
GGTAATTCACAGAATCGTGGAAATAACCAGGGTCGTGGAGCTTCTCAGAACAGAGGAGGC
AATAATAATAACAATAACAAGTCTCGTAACCAGTCCAAGAACAGAAACCAGTCAAATGAC
CGTGGTGGTGTAACATCACGCGATGATCTGGTGGCTGCTGTCAAGGATGCCCTTAAATCT
TTGGGTATTGGCGAGAACCCTGACAAGCTTAAGCAACAGCAGAAGCCCAAACAGGAAAGG
TCTGACAGCAGCGGCAAAAATACACCTAAGAAGAACAAATCCAGAGCCACTTCGAAAGAA
CGTGACCTCAAAGACATCCCAGAGTGGAGGAGAATTCCCAAGGGCGAAAATAGCGTAGCA
GCTTGTTTCGGACCCAGGGGAGGCTTCAAAAATTTTGGAGATGCGGAATTTGTCGAAAAA
GGTGTTGATGCCTCAGGCTATGCTCAGATCGCCAGTTTGGCACCAAATGTTGCAGCATTG
CTCTTTGGTGGTAATGTGGCTGTTCGTGAGCTAGCGGACTCTTACGAGATTACATATAAT
TATAAAATGACTGTGCCAAAGTCTGACCCAAATGTAGAGCTTCTTGTTTCACAGGTGGAT
GCATTTAAAACTGGGAATGCAAAACCCCAGAGAAAGAAGGAAAAGAAGAACAAGCGTGAA
ACCACGCAGCAGCTGAATGAAGAGGCCATCTACGATGATGTG
>TH/RB-1210.1/13 (MH744293)
CGGGTGCCATTATCTCTCTATGCCCCTCTTAGGGTTACTAATGACAAACCCCTTTCTAAG
GTACTTGCAAACAATGCTGTACCCACTAATAAAGGAAATAAGGACCAGCAAATTGGATAC
TGGAATGAGCAAATTCGCTGGCGCATGCGCCGTGGTGAGCGAATTGAACAACCTTCCAAT
TGGCATTTCTACTACCTCGGAACAGGACCTCACGCCGACCTCCGCTATAGGACCCGTACT
GAGGGTGTTTTCTGGGTTGCTAAAGAAGGCGCAAAGACTGAACCCACTAACCTGGGTGTC
AGAAAGGCGTCTGAAAAGCCAATCATTCCAAATTTTTCTCAACAGCTTCCCAGCGTAGTT
GAGATTGTTGAACCTAACACACCTCCTATTTCACGTGCAAATTCACGTAGCAGGAGTCGT
GGTAATGGCAACAACAGGTCCAGATCTTCAAGTAACAACAGAGGCAATAACCAGTCCCGC
GGTAATTCACAGAATCGTGGAAATAACCAGGGTCGTGGAGCTTCTCAGAACAGAGGAGGC
AATAATAATAACAATAACAAGTCTCGTAACCAGTCCAAGAACAGAAACCAGTCAAATGAC
CGTGGTGGTGTAACATCACGCGATGATCTGGTGGCTGCTGTCAAGGATGCCCTTAAATCT
TTGGGTATTGGCGAGAACCCTGACAAGCTTAAGCAACAGCAGAAGCCCAAACAGGAAAGG
TCTGACAGCAGCGGCAAAAATACACCTAAGAAGAACAAATCCAGAGCCACTTCGAAAGAA
CGTGACCTCAAAGACATCCCAGAGTGGAGGAGAATTCCCAAGGGCGAAAATAGCGTAGCA
GCTTGTTTCGGACCCAGGGGAGGCTTCAAAAATTTTGGAGATGCGGAATTTGTCGAAAAA
GGTGTTGATGCCTCAGGCTATGCCCAGATCGCCAGTTTGGCACCAAATGTTGCAGCATTG
CTCTTTGGTGGTAATGTGGCTGTTCGTGAGCTAGCGGACTCTTACGAGATTACATATAAT
TATAAAATGACTGTGCCAAAGTCTGACCCAAATGTAGAGCTTCTTGTTTCACAGGTGGAT
GCATTTAAAACTGGGAATGCAAAACCCCAGAGAAAGAAGGAAAAGAAGAACAAGCGTGAA
ACCACGCAGCAGCTGAATGAAGAGGCCATCTACGATGATGTG
>TH/RB-1210.13/13 (MH744294)
CGGGTGCCATTATCTCTCTATGCCCCTCTTAGGGTTACTAATGACAAACCCCTTTCTAAG
GTACTTGCAAACAATGCTGTACCCACTAATAAAGGAAATAAGGACCAGCAAATTGGATAC
TGGAATGAGCAAATTCGCTGGCGCATGCGCCGTGGTGAGCGAATTGAACAACCTTCCAAT
TGGCATTTCTACTACCTCGGAACAGGACCTCACGCCGACCTCCGCTATAGGACCCGTACT
GAGGGTGTTTTCTGGGTTGCTAAAGAAGGCGCAAAGACTGAACCCACTAACCTGGGTGTC
AGAAAGGCGTCTGAAAAGCCAATCATTCCAAATTTTTCTCAACAGCTTCCCAGCGTAGTT
GAGATTGTTGAACCTAACACACCTCCTATTTCACGTGCAAATTCACGTAGCAGGAGTCGT
GGTAATGGCAACAACAGGTCCAGATCTTCAAGTAACAACAGAGGCAATAACCAGTCCCGC
GGTAATTCACAGAATCGTGGAAATAACCAGGGTCGTGGAGCTTCTCAGAACAGAGGAGGC
AATAATAATAACAATAACAAGTCTCGTAACCAGTCCAAGAACAGAAACCAGTCAAATGAC
CGTGGTGGTGTAACATCACGCGATGATCTGGTGGCTGCTGTCAAGGATGCCCTTAAATCT
TTGGGTATTGGCGAGAACCCTGACAAGCTTAAGCAACAGCAGAAGCCCAAACAGGAAAGG
TCTGACAGCAGCGGCAAAAATACACCTAAGAAGAACAAATCCAGAGCCACTTCGAAAGAA
CGTGACCTCAAAGACATCCCAGAGTGGAGGAGAATTCCCAAGGGCGAAAATAGCGTAGCA
GCTTGTTTCGGACCCAGGGGAGGCTTCAAAAATTTTGGAGATGCGGAATTTGTCGAAAAA
GGTGTTGATGCCTCAGGCTATGCCCAGATCGCCAGTTTGGCACCAAATGTTGCAGCATTG
CTCTTTGGTGGTAATGTGGCTGTTCGTGAGCTAGCGGACTCTTACGAGATTACATATAAT
TATAAAATGACTGTGCCAAAGTCTGACCCAAATGTAGAGCTTCTTGTTTCACAGGTGGAT
GCATTTAAAACTGGGAATGCAAAACCCCAGAGAAAGAAGGAAAAGAAGAACAAGCGTGAA
ACCACGCAGCAGCTGAATGAAGAGGCCATCTACGATGATGTG
>TH/RB-1224.1/13 (MH744295)
CGGGTGCCATTATCCCTCTATGCCCCTCTTAGGGTTACTAATGGCAAACCCCTTTCTAAG
GTACTTGCAAGCAATGCTGTACCCACTAATAAAGGAAATAAGGACCAGCAAATTGGATAC
TGGAATGAGCAAATTCGCTGGCGCATGCGCCGTGGTGAGCGAATTGAACAACCTTCCAAC
TGGCATTTCTACTACCTCGGAACAGGACCTCACGCCGACCTCCGCTATAGGACTCGTACT
GAGGGTGTTTTCTGGGTTGCTAAAGAAGGCGCAAAGACTGAACCCACTAACCTGGGTGTC
AGAAAGGCGTCTGAAAAGCCAATCATTCCAAATTTTTCTCAACAGCTTCCCAGCGTAGTT
GAGATTGTTGAACCTAACACACCTCCTACTTCACGTGCAAATTCACGTAGCAGGAGTCGT
GGTAATGGCAACAACAGGTCCAGATCTCCAAGTAACAACAGAGGCAATAACCAGTCCCGC
GGTAATTCACAGAATCGTGGAAATAACCAGGGTCGTGGAGCTTCTCAGAACAGAGGAGGC
AATAATAATAACAATAACAAGTCTCGTAACCAGTCCAAGAACAGAAACCAGTCAAATGAC
CGTGGTGGTGTAACACCACGCGATGATCTGGTGGCTGCTGTTAAGGATGCCCTTAAATCT
TTGGGTATTGGCGAAAACCCTGACAAGCTTAAGCAACAGCAGAAGCCCAAACAGGAAAGG
TCTGACAGCAGCGGCAAAAATACACCTAAGAAGAACAAATCCAGAGCCACTTCGAAAGAA
CGTGACCTCAAAGACATCCCAGAGTGGAGGAGAATTCCCAAGGGCGAAAATAGCGTAGCA
GCTTGCTTCGGACCCAGGGGAGGCTTCAAAAATTTTGGAGATGCAGAATTTGTCGAAAAA
GGTGTTGATGCCTCAGGCTATGCTCAGATCGCCAGTTTAGCACCAAATGTTGCAGCATTG
CTCTTTGGTGGTAATGTGGCTGTTCGTGAGCTAGCGGACTCTTACGAGATTACATATAAT
TATAAAATGACTGTGCCAAAGTCTGATCCAAATGTAGAGCTTCTTGTTTCACAGGTGGAT
GCATTTAAAACTGGGAATGCAAAACCCCAGAGAAAGAAGGAAAAGAAGAACAAGCGTGAA
ACCACGCAGCAGCTGAATGAAGAGGCCATCTACGATGATGTG
>TH/RB-1224.2/13 (MH744296)
CGGGTGCCATTATCCCTCTATGCCCCTCTTAGGGTTACTAATGGCAAACCCCTTTCTAAG
GTACTTGCAAGCAATGCTGTACCCACTAATAAAGGAAATAAGGACCAGCAAATTGGATAC
TGGAATGAGCAAATTCGCTGGCGCATGCGCCGTGGTGAGCGAATTGAACAACCTTCCAAC
TGGCATTTCTACTACCTCGGAACAGGACCTCACGCCGACCTCCGCTATAGGACTCGTACT
GAGGGTGTTTTCTGGGTTGCTAAAGAAGGCGCAAAGACTGAACCCACTAACCTGGGTGTC
AGAAAGGCGTCTGAAAAGCCAATCATTCCAAATTTTTCTCAACAGCTTCCCAGCGTAGTT
GAGATTGTTGAACCTAACACACCTCCTACTTCACGTGCAAATTCACGTAGCAGGAGTCGT
GGTAATGGCAACAACAGGTCCAGATCTCCAAGTAACAACAGAGGCAATAACCAGTCCCGC
GGTAATTCACAGAATCGTGGAAATAACCAGGGTCGTGGAGCTTCTCAGAACAGAGGAGGC
AATAATAATAACAATAACAAGTCTCGTAACCAGTCCAAGAACAGAAACCAGTCAAATGAC
CGTGGTGGTGTAACACCACGCGATGATCTGGTGGCTGCTGTTAAGGATGCCCTTAAATCT
TTGGGTATTGGCGAAAACCCTGACAAGCTTAAGCAACAGCAGAAGCCCAAACAGGAAAGG
TCTGACAGCAGCGGCAAAAATACACCTAAGAAGAACAAATCCAGAGCCACTTCGAAAGAA
CGTGACCTCAAAGACATCCCAGAGTGGAGGAGAATTCCCAAGGGCGAAAATAGCGTAGCA
GCTTGCTTCGGACCCAGGGGAGGCTTCAAAAATTTTGGAGATGCAGAATTTGTCGAAAAA
GGTGTTGATGCCTCAGGCTATGCTCAGATCGCCAGTTTAGCACCAAATGTTGCAGCATTG
CTCTTTGGTGGTAATGTGGCTGTTCGTGAGCTAGCGGACTCTTACGAGATTACATATAAT
TATAAAATGACTGTGCCAAAGTCTGATCCAAATGTAGAGCTTCTTGTTTCACAGGTGGAT
GCATTTAAAACTGGGAATGCAAAACCCCAGAGAAAGAAGGAAAAGAAGAACAAGCGTGAA
ACCACGCAGCAGCTGAATGAAGAGGCCATCTACGATGATGTG
>TH/NP-619/13 (MH744297)
CGGGTGCCATTATCCCTCTATGCCCCTCTTAGGGTTACTAATGACAAACCCCTTTCTAAG
GTACTTGCAAATAATGCTGTACCCACTAATAAAGGAAATAAGGACCAGCAAATTGGATAC
TGGAATGAGCAAATTCGCTGGCGCATGCGCCGTGGTGAGCGAATTGAACAACCTTCCAAT
TGGCATTTCTACTACCTCGGAACAGGACCTCACGCCGACCTCCGCTATAGGACTCGTACT
GAGGGTGTTTTCTGGGTTGCTAAAGAAGGCGCAAAGACTGAACCCACTAACCTGGGTGTC
AGAAAGGCGTCTGAAAAGCCAATCATTCCAAATTTTTCTCAACAGCTTCCCAGCGTAGTT
GAGATTGTTGAACCTAACACACCTCCTACTTCACGTGCAAATTCACGTAGCAGGAGTCGT
GGTAATGGCAACAACAGGTCCAGATCTCCAAGTAACAACAGAGGCAATAACCAGTCCCGC
GGTAATTCACAGAATCGTGGAAATAACCAGGGTCGTGGAGCTTCTCAGAACAGAGGAGGC
AATAATAATAACAATAACAAGTCTCGTAACCAGTCCAAGAACAGAAACCAGTCAAATGAC
CGTGGTGGTGTAACATCACGCGATGATCTGGTGGCTGCTGTCAAGGATGCCCTTAAATCT
TTGGGTATTGGCGAAAACCCTGACAAGCTTAAGCAACAGCTGAAGCCCAAACAGGAAAGG
TCTGACAGCAGCGGCAAAAATACACCTAAGAAGAACAAATCCAGAGCCACTTCGAAAGAA
CGTGGCCTCAAAGACATCCCAGAGTGGAGGAGAATTCCCAAGGGCGAAAATAGCGTAGCA
GCTTGCTTCGGACCCAGGGGAGGCTTCAAAAATTTTGGAGATGCGGAATTTGTCGAAAAA
GGTGTTGATGCCTCAGGCTATGCTCAGGTCGCCAGTTTAGCACCAAATGTTGCAGCATTG
CTCTTTGGTGGTAATGTGGCTGTTCGTGAGCTAGCGGACTCTTACGAGATTACATATAAT
TATAAAATGACTGTGCCAAAGTCTGATCCAAATGTAGAGCTTCTTGTTTCACAGGTGGAT
GCATTTAAAACTGGGAATGCAAAACCCCAGAGAAAGAAGGAAAAGAAGAACAAGCGTGAA
ACCACGCAGCAGCTGAATGAAGAGGCCATCTACGATGATGTG
>TH/NP-SITP/13 (MH744298)
CGGGTGCCATTATCCCTCTATGCCCCTCTTAGGGTTACTAATGACAAACCCCTTTCTAAG
GTACTTGCAAACAATGCTGTACCCACTAATAAAGGAAATAAGGACCAGCAAATTGGATAC
TGGAATGAGCAAATTCGCTGGCGCATGCGCCGTGGTGAGCGAATTGAACAACCTTCCAAT
TGGCATTTCTACTACCTCGGAACAGGACCTCACGCCGACCTCCGCTACAGGACCCGTACT
GAGGGTGTTTTCTGGGTTGCTAAAGAAGGCGCAAAGACTGAACCCACTAACCTGGGTGTC
AGAAAGGCGTCTGAAAAGCCAATCATTCCAAATTTTTCTCAACAGCTTCCCAGCGTAGTT
GAGATTGTTGAACCTAACACACCTCCTATTTCACGTGCAAATTCACGTAGCAGGAGTCGT
GGTAATGGCAACAACAGGTCCAGATCTTCAAGTAACAACAGAGGCAATAACCAGTCCCGC
GGTAATTCACAGAATCGTGGAAATAACCAGGGTCGTGGAGCTTCTCAGAACAGAGGAGGC
AATAATAATAACAATAACAAGTCTCGTAACCAGTCCAAGAACAGAAACCAGTCAAATGAC
CGTGGTGGTGTAACATCACGCGATGATCTGGTGGCTGCTGTCAAGGATGCCCTTAAATCT
TTGGGTATTGGCGAGAACCCTGACAAGCTTAAGCAACAGCAGAAGCCCAAACAGGAAAGG
TCTGACAGCAGCGGCAAAAATACACCTAAGAAGAACAAATCCAGAGCCACTTCGAAAGAA
CGTGACCTCAAAGACATCCCAGAGTGGAGGAGAATTCCCAAGGGCGAAAATAGCGTAGCA
GCTTGTTTCGGACCCAGGGGAGGCTTCAAAAATTTTGGAGATGCGGAATTTGTCGAAAAA
GGTGTTGATGCCTCAGGCTATGCTCAGATCGCCAGTTTGGCACCAAATGTTGCAGCATTG
CTCTTTGGTGGTAATGTGGCTGTTCGTGAGCTAGCGGACTCTTACGAGATTACATATAAT
TATAAAATGACTGTGCCAAAGTCTGACCCAAATGTAGAGCTTCTTGTTTCACAGGTGGAT
GCATTTAAAACTGGGAATGCAAAACCCCAGAGAAAGAAGGAAAAGAAGAACAAGCGTGAA
ACCACGCAGCAGCTGAATGAAGAGGCCATCTACGATGATGTG
>TH/NP-6098/13 (MH744299)
CGGGTGCCATTATCCCTCTATGCCCCTCTTAGGGTTACTAATGACAAACCCCTTTCTAAG
GTACTTGCAAACAATGCTGTACCCACTAATAAAGGAAATAAGGACCAGCAAATTGGATAC
TGGAATGAGCAAATTCGCTGGCGCATGCGCCGTGGTGAGCGAATTGAACAACCTTCCAAT
TGGCATTTCTACTACCTCGGAACAGGACCTCACGCCGACCTCCGCTACAGGACCCGTACT
GAGGGTGTTTTCTGGGTTGCTAAAGAAGGCGCAAAGACTGAACCCACTAACCTGGGTGTC
AGAAAGGCGTCTGAAAAGCCAATCATTCCAAATTTTTCTCAACAGCTTCCCAGCGTAGTT
GAGATTGTTGAACCTAACACACCTCCTATTTCACGTGCAAATTCACGTAGCAGGAGTCGT
GGTAATGGCAACAACAGGTCCAGATCTTCAAGTAACAACAGAGGCAATAACCAGTCCCGC
GGTAATTCACAGAATCGTGGAAATAACCAGGGTCGTGGAGCTTCTCAGAACAGAGGAGGC
AATAATAATAACAATAACAAGTCTCGTAACCAGTCCAAGAACAGAAACCAGTCAAATGAC
CGTGGTGGTGTAACATCACGCGATGATCTGGTGGCTGCTGTCAAGGATGCCCTTAAATCT
TTGGGTATTGGCGAGAACCCTGACAAGCTTAAGCAACAGCAGAAGCCCAAACAGGAAAGG
TCTGACAGCAGCGGCAAAAATACACCTAAGAAGAACAAATCCAGAGCCACTTCGAAAGAA
CGTGACCTCAAAGACATCCCAGAGTGGAGGAGAATTCCCAAGGGCGAAAATAGCGTAGCA
GCTTGTTTCGGACCCAGGGGAGGCTTCAAAAATTTTGGAGATGCGGAATTTGTCGAAAAA
GGTGTTGATGCCTCAGGCTATGCTCAGATCGCCAGTTTGGCACCAAATGTTGCAGCATTG
CTCTTTGGTGGTAATGTGGCTGTTCGTGAGCTAGCGGACTCTTACGAGATTACATATAAT
TATAAAATGACTGTGCCAAAGTCTGACCCAAATGTAGAGCTTCTTGTTTCACAGGTGGAT
GCATTTAAAACTGGGAATGCAAAACCCCAGAGAAAGAAGGAAAAGAAGAACAAGCGTGAA
ACCACGCAGCAGCTGAATGAAGAGGCCATCTACGATGATGTG
>TH/NP-W2/13 (MH744300)
CGGGTGCCATTATCCCTCTATGCCCCTCTTAGGGTTACTAATGACAAACCCCTTTCTAAG
GTACTTGCAAACAATGCTGTACCCACTAATAAAGGAAATAAGGACCAGCAAATTGGATAC
TGGAATGAGCAAATTCGCTGGCGCATGCGCCGTGGTGAGCGAATTGAACAACCTTCCAAT
TGGCATTTCTACTACCTCGGAACAGGACCTCACGCCGACCTCTGCTATAGGACCCGTACT
GAGGGTGTTTTCTGGGTTGCTAAAGAAGGCGCAAAGACTGAACCCACTAACCTGGGTGTC
AGAAAGGCGTCTGAAAAGCCAATCATTCCAAATTTTTCTCAACAGCTTCCCAGCGTAGTT
GAGATTGTTGAACCTAACACACCTCCTATTTCACGTGCAAATTCACGTAGCAGGAGTCGT
GGTAATGGCAACAACAGGTCCAGATCTCCAAGTAACAACAGAGGCAATAACCAGTCCCGC
GGTAATTCACAGAATCGTGGAAATAACCAGGGTCGTGGAGCTTCTCAGAACAGAGGAGGC
AATAATAATAACAATAACAAGTCTCGTAACCAGTCCAAGAACAGAAACCAGTCAAATGAC
CGTGGTGGTGTAACATCACGCGATGATCTGGTGGCTGCTGTCAAGGATGCCCTTAAATCT
TTGGGTATTGGCGAGAACCCTGACAAGCTTAAGCAACAGCAGAAGCCCAAACAGGAAAGG
TCTGACAGCAGCGTCAAAAATACACCTAAGAAGAACAAATCCAGAGCTACTTCGAAAGAA
CGTGACCTCAAAGACATCCCAGAGTGGAGGAGAATTCCCAAGGGCGAAAATAGCGTAGCA
GCTTGCTTCGGACCCAGGGGTGGCTTCAAAAATTTTGGAGATGCGGAATTTGTCGAAAAA
GGTGTTGATGCCTCAGGCTATGCTCAGATCGCCAGTTTAGCACCAAATGTTGCAGCATTG
CTCTTTGGTGGTAATGTGGCTGTTCGTGAGCTAGCGGACTCTTACGAGATTACATATAAT
TATAAAATGACTGTGCCAAAGTCTGATCCAAATGTAGAGCTTCTTGTTTCACAGGTGGAT
GCATTTAAAACTGGGAATGCAAAACCCCAGATAAAGAAGGAAAAGAAGAACAAGCGTGAA
ACCACGCAGCAGCTGAATGAAGAGGCCATCTACGATGATGTG
>TH/NP-W3/13 (MH744301)
CGGGTGCCATTATCCCTCTATGCCCCTCTTAGGGTTACTAATGACAAACCCCTTTCTAAG
GTACTTGCAAACAATGCTGTACCCACTAATAAAGGAAATAAGGACCAGCAAATTGGATAC
TGGAATGAGCAAATTCGCTGGCGCATGCGCCGTGGTGAGCGAATTGAACAACCTTCCAAT
TGGCATTTCTACTACCTCGGAACAGGACCTCACGCCGACCTCTGCTATAGGACCCGTACT
GAGGGTGTTTTCTGGGTTGCTAAAGAAGGCGCAAAGACTGAACCCACTAACCTGGGTGTC
AGAAAGGCGTCTGAAAAGCCAATCATTCCAAATTTTTCTCAACAGCTTCCCAGCGTAGTT
GAGATTGTTGAACCTAACACACCTCCTATTTCACGTGCAAATTCACGTAGCAGGAGTCGT
GGTAATGGCAACAACAGGTCCAGATCTCCAAGTAACAACAGAGGCAATAACCAGTCCCGC
GGTAATTCACAGAATCGTGGAAATAACCAGGGTCGTGGAGCTTCTCAGAACAGAGGAGGC
AATAATAATAACAATAACAAGTCTCGTAACCAGTCCAAGAACAGAAACCAGTCAAATGAC
CGTGGTGGTGTAACATCACGCGATGATCTGGTGGCTGCTGTCAAGGATGCCCTTAAATCT
TTGGGTATTGGCGAGAACCCTGACAAGCTTAAGCAACAGCAGAAGCCCAAACAGGAAAGG
TCTGACAGCAGCGTCAAAAATACACCTAAGAAGAACAAATCCAGAGCTACTTCGAAAGAA
CGTGACCTCAAAGACATCCCAGAGTGGAGGAGAATTCCCAAGGGCGAAAATAGCGTAGCA
GCTTGCTTCGGACCCAGGGGTGGCTTCAAAAATTTTGGAGATGCGGAATTTGTCGAAAAA
GGTGTTGATGCCTCAGGCTATGCTCAGATCGCCAGTTTAGCACCAAATGTTGCAGCATTG
CTCTTTGGTGGTAATGTGGCTGTTCGTGAGCTAGCGGACTCTTACGAGATTACATATAAT
TATAAAATGACTGTGCCAAAGTCTGATCCAAATGTAGAGCTTCTTGTTTCACAGGTGGAT
GCATTTAAAACTGGGAATGCAAAACCCCAGATAAAGAAGGAAAAGAAGAACAAGCGTGAA
ACCACGCAGCAGCTGAATGAAGAGGCCATCTACGATGATGTG
>TH/PJ-517FE/14 (MH744302)
CGGGTGCCATTATCCCTCTATGCCCCTCTTAGGGTTACTAATGAAAAACCCCTTTCTAAG
GTACTTGCAAACAATGCTGTACCCACTAATAAAGGAAATAAGGACCAGCAAATTGGATAC
TGGAATGAGCAAATTCGCTGGCGCATGCGCCGTGGTGAGCGAATTGAACAACCTTCCAAT
TGGCATTTCTACTACCTCGGAACAGGACCTCACGCCGACCTCCGTTATAGGACTCGTACT
GAGGGTGTTTTCTGGGTTGCTAAAGAAGGCGCAAAGACTGAACCCACTAACCTGGGTGTC
AGAAAGGCTTCTGAAAAGCCAATTATTCCAAATTTCTCTCAACAGCTTCCCAGCGTAGTT
GAGATTGTTGAACCTAACACACCTCCTGCTTCACGTGCAAATTCACGTAGCAGGAGTCGT
GGTAATGGCAACAGCAGGTCCAGATCTTCAAGTAACAACAGAGGCAATAACCAGTCCCGC
GGTAATTCACAGAATCGTGGAAATAACCAGGGTCGTGGAGCTTCTCAGAACAGAGGAGGC
AATAATAATAACAATAACAAGTCTCGTAACCAGTCCAATAACAGAAACCAGTCAAATGAC
CGTGGTGGTGTAACATCACGCGATGATCTGGTGGCTGCTGTCAAGGATGCCCTTAAATCT
TTGGGTATTGGCGAGAACCCTGACAAGCTTAAGCAACAGCAGAAGCCCAAACAGGAAAGG
TCTGACAGCAGCGGCAAAAATACACCTAAGAAGAACAAATCCAGAGCCACTTCGAAAGAA
CGTGACCTCAAAGACGTCCCAGAGTGGAGGAGAATTCCCAAGGGCGAAAATAGCGTAGCA
GCTTGTTTCGGACCCAGGGGAGGCTTCAAAAATTTTGGAGATGCGGAATTTGTCGAAAAA
GGTGTTGATGCCTCAGGCTATGCTCAGATCGCCAGTTTGGCACCAAATGTTGCAGCATTG
CTCTTTGGTGGTAATGTGGCTGTTCGTGAGCTAGCGGACTCTTACGAGATTACATATAAT
TATAAAATGACTGTGCCAAAGTCTGACCCAAATGTAGAGCTTCTTGTTTCACAGGTGGAT
GCATTTAAAACTGGGAATGCAAAACCCCAGAGAAAGAAGGAAAAGAAGAACAAGCGTGAA
ACCACGCAGCAGCTGAATGAAGAGGCCATCTACGATGATGTG
>TH/NP-1173/14 (MH744303)
CGGGTGCCATTATCCCTCTATGCCCCTCTTAGGGTTACTAATGACAAACCCCTTTCTAAG
GTACTTGCAAACAATGCTGTACCCACTAATAAAGGAAATAAGGACCAGCAAATTGGATAC
TGGAATGAGCAAATTCGCTGGCGCATGCGCCGTGGTGAGCGAATTGAACAACCTTCCAAT
TGGCATTTCTACTACCTCGGAACAGGACCTCACGCCGACCTCCGCTACAGGACCCGTACT
GAGGGTGTTTTCTGGGTTGCTAAAGAAGGCGCAAAGACTGAACCCACTAACCTGGGTGTC
AGAAAGGCGTCTGAAAAGCCAATCATTCCAAATTTTTCTCAACAGCTTCCCAGCGTAGTT
GAGATTGTTGAACCTAACACACCTCCTATTTCACGTGCAAATTCACGTAGCAGGAGTCGT
GGTAATGGCAACAACAGGTCCAGATCTTCAAGTAACAACAGAGGCAATAACCAGTCCCGC
GGTAATTCACAGAATCGTGGAAATAACCAGGGTCGTGGAGCTTCTCAGAACAGAGGAGGC
AATAATAATAACAATAACAAGTCTCGTAACCAGTCCAAGAACAGAAACCAGCCAAATGAC
CGTGGTGGTGTAACATCACGCGATGATCTGGTGGCTGCTGTCAAGGATGCCCTTAAATCT
TTGGGTATTGGCGAGAACCCTGACAAGCTTAAGCAACAGCAGAAGCCCAAACAGGAAAGG
TCTGACAGCAGTGGCAAAAATACACCTAAGAAGAACAAATCCAGAGCCACTTCGAAAGAA
CGTGACCTTAAAGACATCCCAGAGTGGAGGAGAATTCCCAAGGGCGAAAATAGCGTAGCA
GCTTGTTTCGGACCCAGGGGAGGCTTCAAAAATTTTGGAGATGCGGAATTTGTCGAAAAA
GGTGTTGATGCCTCAGGCTATGCTCAGATCGCCAGTTTGGCACCAAATGTTGCAGCATTG
CTCTTTGGTGGTAATGTGGCTGTTCGTGAGCTAGCGGACTCTTACGAGATTACATATAAT
TATAAAATGACTGTGCCAAAGTCTGACCCAAATGTAGAGCTTCTTGTTTCACAGGTGGAT
GCATTTAAAACTGGGAATGCAAAACCCCAGAGAAAGAAGGAAAAGAAGAACAAGCGTGAA
ACCACGCAGCAGCTGAATGAAGAGGCCATCTACGATGATGTG
>TH/CB-1324-1/14 (MH744304)
CGGGTGCCATTGTCCCTCTATGCCCCTCTTAGGGTTACTAATGGCAAACCCCTTTCTAAG
GTACTTGCAAGCAATGCTGTACCCACTAATAAAGGAAATAAGGACCAGCAAATTGGATAC
TGGAATGAGCAAATTCGCTGGCGCATGCGCCGAGGTGAGCGAATTGAACAACCTTCCAAC
TGGCATTTCTACTACCTCGGAACAGGACCTCACGCCGACCTCCGCTATAGGACTCGTACT
GAGGGTGTTTTCTGGGTTGCTAAAGAAGGCGCAAAGACTGAACCCACTAACCTGGGTGTC
AGAAAGGCGTCTGAAAAGCCAATCATTCCAAATTTCTCTCAACAGCTTCCCAGCGTAGTT
GAGATTGTTGAACCTAACACACCTCCTACTTCACGTGCAAATTCACGTAGCAGGAGTCGT
GGTAATGGCAACAACAGGTCCAGATCTCCAAGTAACAACAGAGGCAATAACCAGTCCCGC
GGTAATTCACAGAATCGTGGAAATAACCAGGGTCGTGGAGCTTCTCAGAACAGAGGAGGC
AATAATAATAACAATAACAAGTCTCGTAACCAGTCCAAGAACAGAAACCAGTCAAATGAC
CGTGGTGGTGTAACACCACGCGATGATCTGGTGGCTGCTGTCAAGGATGCCCTTAAATCT
TTGGGTATTGGCGAAAACCCTGACAAGCTTAAGCAACAGCAGAAGCCCAAACAGGAAAGG
TCTGACAGCAGCGGCAAAAATACACCTAAGAAGAACAAATCCAGAGCCACTTCGAAAGAA
CGTGACCTCAAAGACATCCCAGAGTGGAGGAGAATTCCCAAGGGCGAAAATAGCGTAGCA
GCTTGCTTCGGACCCAGGGGAGGCTTCAAAAATTTTGGAGATGCGGAATTTGTCGAAAAA
GGTGTTGATGCCTCAGGCTATGCTCAGATCGCCAGTTTAGCACCAAATGTTGCAGCATTG
CTCTTTGGTGGTAATGTGGCTGTTCGTGAGCTAGCGGACTCTTACGAGATTACATATAAT
TATAAAATGACTGTGCCAAAGTCTGATCCAAATGTAGAGCTTCTTGTTTCACAGGTGGAT
GCATTTAAAACTGGCAATGCAAAACCCCAGAGAAAGAAGGAAAAGAAGAACAAGCGTGAA
ACCACGCAGCAGCTGAATGAAGAGGCCATCTACGATGATGTG
>TH/CB-1324-2/14 (MH744305)
CGGGTGCCATTGTCCATCTATGCCCCTCTTAGGGTTACTAATGGCAAACCCCTTTCTAAG
GTACTTGCAAGCAATGCTGTACCCACTAATAAAGGAAATAAGGACCAGCAAATTGGATAC
TGGAATGAGCAAATTCGCTGGCGCATGCGCCGTGGTGAGCGAATTGAACAACCTTCCAAC
TGGCATTTCTACTACCTCGGAACAGGACCTCACGCCGACCTCCGCTATAGGACTCGTACT
GAGGGTGTTTTCTGGGTTGCTAAAGAAGGCGCAAAGACTGAACCCACTAACCTGGGTGTC
AGAAAGGCGTCTGAAAAGCCAATCATTCCAAATTTTTCTCAACAGCTTCCCAGCGTAGTT
GAGATTGTTGAACCTAACACACCTCCTACTTCACGTGCAAATTCACGTAGCAGGAGTCGT
GGTAATGGCAACAACAGGTCCAGATCTCCAAGTAACAACAGAGGCAATAACCAGTCCCGC
GGTAATTCACAGAATCGTGGAAATAACCAGGGTCGTGGAGCTTCTCAGAACAGAGGAGGC
AATAATAATAACAATAACAAGTCTCGTAACCAGTCCAAGAACAGAAACCAGTCAAATGAC
CGTGGTGGTGTAACACCACGCGATGATCTGGTGGCTGCTGTCAAGGATGCCCTTAAATCT
TTGGGTATTGGCGAAAACCCTGACAAGCTTAAGCAACAGCAGAAGCCCAAACAGGAAAGG
TCTGACAGCAGCGGCAAAAATACACCTAAGAAGAACAAATCCAGAGCCACTTCGAAAGAA
CGTGACCTCAAAGACATCCCAGAGTGGAGGAGAATTCCCAAAGGCGAAAATAGCGTAGCA
GCTTGCTTCGGACCCAGGGGAGGCTTCAAAAATTTTGGAGATGCGGAATTTGTCGAAAAA
GGTGTTGATGCCTCAGGCTATGCTCAGATCGCCAGTTTAGCACCAAATGTTGCAGCATTG
CTCTTTGGTGGTAATGTGGCTGTTCGTGAGCTAGCGGACTCTTACGAGATTACATATAAT
TATAAAATGACTGTGCCAAAGTCTGATCCAAATGTAGAGCTTCTTGTTTCACAGGTGGAT
GCATTTAAAACTGGCAATGCAAAACCCCAGAGAAAGAAGGAAAAGAAGAACAAGCGTGAA
ACCACGCAGCAGCTGAATGAAGAGGCCATCTACGATGATGTG
>TH/RB-1373-3/14 (MH744306)
CGGGTGCCATTATCCCTCTATGCCCCTCTTAGGGTTACTAATGACAAACCCCTTTCTAAG
GTACTTGCAAACAATGCTGTACCCACTAATAAAGGAAATAAGGACCAGCAAATTGGATAC
TGGAATGAGCAAATTCGCTGGCGCATGCGCCGTGGTGAGCGAATTGAACAACCTTCCAAT
TGGCATTTCTACTACCTCGGAACAGGACCTCACGCCGACCTCCGCTACAGGACCCGTACT
GAGGGTGTTTTCTGGGTTGCTAAAGAAGGCGCAAAGACTGAACCCACTAACCTGGGTGTC
AGAAAGGCGTCTGAAAAGCCAATCATTCCAAATTTTTCTCAACAGCTTCCCAGCGTAGTT
GAGATTGTTGAACCTAACACACCTCCTATTTCACGTGCAAATTCACGTAGCAGGAGTCGT
GGTAATGGCAACAACAGGTCCAGATCTTCAAGTAACAACAGAGGCAATAACCAGTCCCGC
GGTAATTCACAGAATCGTGGAAATAACCAGGGTCCTGGAGCTTCTCAGAACAGAGGAGGC
AATAATAATAACAATAACAAGTCTCGTAACCAGTCCAAGAACAGAAACCAGTCAAATGAC
CGTGGTGGTGTAACATCACGCGATGATCTGGTGGCTGCTGTCAAGGATGCCCTTAAATCT
TTGGGTATTGGCGAGAACCCTGACAAGCTTAAGCAACAGCAGAAGCCCAAACAGGAAAGG
TCTGACAGCAGCGGCAAAAATACACCTAAGAAGAACAAATCCAGAGCCACTTCGAAAGAA
CGTGACCTCAAAGACATCCCAGAGTGGAGGAGAATTCCCAAGGGCGAAAATAGCGTAGCA
GCTTGTTTCGGACCCAGGGGAGGCTTCAAAAATTTTGGAGATGCGGAATTTGTCGAAAAA
GGTGTTGATGCCTCAGGCTATGCTCAGATCGCCAGTTTGGCACCAAATGTTGCAGCATTG
CTCTTTGGTGGTAATGTGGCTGTTCGTGAGCTAGCGGACTCTTACGAGATTACATATAAT
TATAAAATGACTGTGCCAAAGTCTGACCCAAATGTAGAGCTTCTTGTTTCACAGGTGGAT
GCATTTAAAACTGGGAATGCAAAACCCCAGAGAAAGAAGGAAAAGAAGAACAAGCGTGAA
ACCACGCAGCAGCTGAATGAAGAGGCCATCTACGATGATGTG
>TH/NP-65/14 (MH744307)
CGGGTGCCATTATCCATCTATGCCCCTCTTAGGGTTACTAATGACAAACCCCTTTCTAAG
GTACTTGCAAATAATGCTGTACCCACTAATAAAGGAAATAAGGACCAGCAAATTGGATAC
TGGAATGAGCAAATTCGCTGGCGCATGCGCCGTGGTGAGCGAATTGAACAACCTTCCAAT
TGGCATTTCTACTACCTCGGAACAGGACCTCACGCCGACCTCCGCTATAGGACTCGTACT
GAGGGTGTTTTCTGGGTTGCTAAAGAAGGCGCAAAGACTGAACCCACTAACCTGGGTGTC
AGAAAGGCGTCTGAAAAGCCAATCATTCCAAATTTTTCTCAACAGCTTCCCAGCGTAGTT
GAGATTGTTGAACCTAACACACCTCCTACTTCACGTGCAAATTCACGTAGCGGTAGTCGT
GGTAATGGCAACAACAGGTCCAGATCTCCAAGTAACAACAGAGGCAATAACCAGTCCCGC
GGTAATTCACAGAATCGTGGAAATAACCAGGGTCGTGGAGCTTCTCAGAACAGAGGAGGC
AATAATAATAACAATAACAAGTCTCGTAACCAGTCCAAGAACAGAAACCAGTCAAATGAC
CGTGGTGGTGTAACATCACGCGAAGATCTGGTGGCTGCTGTCAAGGATGCCCTTAAATCT
TTGGGTATTGGCGAAAACCCTGACAAGCTTAAGCAACAGCAGAAGCCCAAACAGGAAAAG
TCTGACAGCAGCGGCAAAAATACACCTAAGAAGAACAAATCCAGAGCCACTTCGAAAGAA
CGTGAACTCAAAGACATCCCAGAGTGGAGGAGAATTCCCAAGGGCGAAAATAGCGTAGCA
GCTTGCTTCGGACCCAGGGGAGGCTTCAAAAATTTTGGAGATGCGGAATTTGTCGAAAAA
GGTGTTGATGCCTCAGGCTATGCTCAGATCGCCAGTTTAGCACCAAATGTTGCAGCATTG
CTCTTTGGTGGTAATGTGGCTGTTCGTGAGCTAGCGGACTCTTACGAGATTACATATAAC
TATAAAATGACTGTGCCAAAGTCTGATCCAAATGTAGAGCTTCTTGTTTCACAGGTGGAT
GCATTTAAAACTGGGAATGCAAAACCCCAGAGAAAGAAGGAAAAGAAGAACAAGCGTGAA
ACCACGCAGCAGCTGAATGAAGAGGCCATCTACGATGATGTG
>TH/NP-142/14 (MH744308)
CGGGTGCCATTATCCCTCTATGCCCCTCTTAGGGTTACTAATGGCAAACCCCTTTCTAAG
GTACTTGCAAATAATGCTGTACCCACTAATAAAGGAAATAAGGACCAGCAAATTGGGTAC
TGGAACGAGCAAATTCGCTGGCGCATGCGCCGTGGTGAGCGAATTGAACAACCTTCCAAT
TGGCATTTCTACTACCTCGGAACAGGACCTCACGCCGACCTCCGTTATAGGACTCGTACT
GAGGGTGTTTTCTGGGTTGCCAAAGAAGGCGCAAAGACTGAACCCACTAACCTGGGTGTC
AGAAAGGCGTCTGAAAAGCCAATCACTCCAAATTTTTCTCAACAGCTTCCCAGCGTAGTT
GAGATTGTTGAACCTAACACACCTCCTACTTCACGTGCAAATTCACGTAGCGGGAGTCGT
GGTAATGGCAACAACAGGTCCAGATCTCCAAGTAACAACAGAGGCAATAACCAGTCCCGC
GGTAATTCACAGAATCGTGGAAATAACCAGGGTCGTGGAGCTTCTCAGAACAGAGGAGGC
AATAATAATAACAATAACAAGTCTCGTAATCAGTCCAAGAACAGAAACCAGTCAAATGAC
CGTGGTGGTGTAACATCACGCGATGATCTGGTGGCTGCTGTCAAGGATGCCCTTAAATCT
TTGGGTATTGGCGAAAACCCTGACAAGCTTAAGCAACAGCAGAAGCCCAAACAGGAAAGG
TCTGACAGCAGCGGCAAAAATACACCTAAGAAGAACAAATCCAGAGCCACTTCGAAAGAA
CGTGACCTCAAAGACATCCCAGAGTGGAGGAGAATTCCCAAGGGCGAAAATAGCGTAGCA
GCTTGCTTCGGACCCAGGGGAGGCTTCAAAAATTTTGGAGATGCGGAATTTGTCGAAAAA
GGTGTTGATGCCTCAGGCTATGCTCAGATCGCCAGTTTAGCACCAAATGTTGCAGCATTG
CTCTTTGGTGGTAATGTGGCTGTTCGTGAGCTAGCGGACTCTTATGAGATTACATATAAT
TATAAAATGACTGTGCCAAAGTCTGATCCAAATGTAGAGCTTCTTGTTTCACAGGTGGAT
GCATTTAAAACTGGGAATGCAAAACCCCAGAGAAAGAAGGAAAAGAAGAACAAGCGTGAA
ACCATGCAGCTGCTGAATGAAGAGGCCATCTACGATGATGTG
>TH/NP-224-1/14 (MH744309)
CGGGTGCCATTATCCCTCTATGCCCCTCTTAGGGTTACTAATGACAAACCCCTTTCTAAG
GTACTTGCAAACAATGCTGTACCCACTAATAAAGGAAATAAGGACCAGCAAATTGGATAC
TGGAATGAGCAAATTCGCTGGCGCATGCGCCGTGGTGAGCGAATTGAACAACCTTCCAAT
TGGCATTTCTACTACCTCGGAACAGGACCTCACGCCGACCTCCGCTACAGGACCCGTACT
GAGGGTGTTTTCTGGGTTGCTAAAGAAGGCGCAAAGACTGAACCCACTAACCTGGGTGTC
AGAAAGGCGTCTGAAAAGCCAATCATTCCAAATTTTTCTCAACAGCTTCCCAGCGTAGTT
GAGATTGTTGAACCTAACACACCTCCTATTTCACGTGCAAATTCACGTAGCAGGAGTCGT
GGTAATGGCAACAACAGGTCCAGATCTTCAAGTAACAACAGAGGCAATAACCAGTCCCGC
GGTAATTCACAGAATCGTGGAAATAACCAGGGTCGTGGAGCTTCTCAGAACAGAGGAGGC
AATAATAATAACAATAACAAGTCTCGTAACCAGTCCAAGAACAGAAACCAGTCAAATGAC
CGTGGTGGTGTAACATCACGCGATGATCTGGTGGCTGCTGTCAAGGATGCCCTTAAATCT
TTGGGTATTGGCGAGAACCCTGACAAGCTTAAGCAACAGCAGAAGCCCAAACAGGAAAGG
TCTGACAGCAGTGGCAAAAATACACCTAAGAAGAACAAATCCAGAGCCACTTCGAAAGAA
CGTGACCTCAAAGACATCCCAGAGTGGAGGAGAATTCCCAAGGGCGAAAATAGCGTAGCA
GCTTGTTTCGGACCCAGGGGAGGCTTCAAAAATTTTGGAGATGCGGAATTTGTCGAAAAA
GGTGTTGATGCCTCAGGCTATGCTCAGATCGCCAGTTTGGCACCAAATGTTGCAGCATTG
CTCTTTGGTGGTAATGTGGCTGTTCGTGAGCTAGCGGACTCTTACGAGATTACATATAAT
TATAAAATGACTGTGCCAAAGTCTGACCCAAATGTAGAGCTTCTTGTTTCACAGGTGGAT
GCATTTAAAACTGGGAATGCAAAACCCCAGAGAAAGAAGGAAAAGAAGAACAAGCGTGAA
ACCACGCAGCAGCTGAATGAAGAGGCCATCTACGATGATGTG
>TH/NP-224-2/14 (MH744310)
CGGGTGCCATTATCCCTCTATGCCCCTCTTAGGGTTACTAATGACAAACCCCTTTCTAAG
GTACTTGCAAACAATGCTGTACCCACTAATAAAGGAAATAAGGACCAGCAAATTGGATAC
TGGAATGAGCAAATTCGCTGGCGCATGCGCCGTGGTGAGCGAATTGAACAACCTTCCAAT
TGGCATTTCTACTACCTCGGAACAGGACCTCACGCCGACCTCCGCTACAGGACCCGTACT
GAGGGTGTTTTCTGGGTTGCTAAAGAAGGCGCAAAGACTGAACCCACTAACCTGGGTGTC
AGAAAGGCGTCTGAAAAGCCAATCATTCCAAATTTTTCTCAACAGCTTCCCAGCGTAGTT
GAGATTGTTGAACCTAACACACCTCCTATTTCACGTGCAAATTCACGTAGCAGGAGTCGT
GGTAATGGCAACAACAGGTCCAGATCTTCAAGTAACAACAGAGGCAATAACCAGTCCCGC
GGTAATTCACAGAATCGTGGAAATAACCAGGGTCGTGGAGCTTCTCAGAACAGAGGAGGC
AATAATAATAACAATAACAAGTCTCGTAACCAGTCCAAGAACAGAAACCAGTCAAATGAC
CGTGGTGGTGTAACATCACGCGATGATCTGGTGGCTGCTGTCAAGGATGCCCTTAAATCT
TTGGGTATTGGCGAGAACCCTGACAAGCTTAAGCAACAGCAGAAGCCCAAACAGGAAAGG
TCTGACAGCAGTGGCAAAAATACACCTAAGAAGAACAAATCCAGAGCCACTTCGAAAGAA
CGTGACCTCAAAGACATCCCAGAGTGGAGGAGAATTCCCAAGGGCGAAAATAGCGTAGCA
GCTTGTTTCGGACCCAGGGGAGGCTTCAAAAATTTTGGAGATGCGGAATTTGTCGAAAAA
GGTGTTGATGCCTCAGGCTATGCTCAGATCGCCAGTTTGGCACCAAATGTTGCAGCATTG
CTCTTTGGTGGTAATGTGGCTGTTCGTGAGCTAGCGGACTCTTACGAGATTACATATAAT
TATAAAATGACTGTGCCAAAGTCTGACCCAAATGTAGAGCTTCTTGTTTCACAGGTGGAT
GCATTTAAAACTGGGAATGCAAAACCCCAGAGAAAGAAGGAAAAGAAGAACAAGCGTGAA
ACCACGCAGCAGCTGAATGAAGAGGCCATCTACGATGATGTG
>TH/NP-23CF/15 (MH744311)
CGGGTGCCATTATCCCTCTATGCCCCTCTTAGGGTTACTAATGACAAACCCCTTTCTAAG
GTACTTGCAAATAATGCTGTACCCACTAATAAAGGAAATAAGGACCAGCAAATTGGATAC
TGGAATGAGCAAATTCGCTGGCGCATGCGCCGTGGTGAGCGAATTGAACAACCTTCCAAT
TGGCACTTCTACTACCTCGGAACGGGACCTCACGCCGACCTCCGCTATAGGACTCGTACT
GAGGGTGTTTTCTGGGTTGCTAAAGAAGGCTCAAAGACTGAACCCACTAACCTGGGTGTC
AGAAAGGCGTCTGAAAAGCCAATCATTCCAAATTTCTCTCAACAGCTTCCCAGCGTAGTT
GAGATTGTTGAACCTAACACACCTCCTACTTCACGTGTAAATTCACGTAGCAGGAGTCGT
GGTAATGGCAACAACGGGTCCAGATCTCCAGGTAACAATAGAGGCAATAACCAGTCCCGC
GGTAATTCACAGAATCGTGGAAATAACCAGGGTCGTGGAGCTTCTCAGAACAGAGGAGGC
AATAATAATAACAATAACAAGTCTCGTAACCAGTCCAAGAACAGAAACCAGTCAAATGAC
CGTGGTGGTGTAACATCACGCGATGATCTGGTGGCTGCTGTCAAGGATGCCCTTAAATCT
CTGGGTATTGGCGAAAACCCTGACAAGCTTAAGCAACAGCAGAAGCCCAAACAGGAAAGG
TCTGACAGCAGCGGCAAAAATACACCTAAGAAGAACAAATCCAGAGCCACTTCGAAAGAA
CGTGACCTCAAAGACATCCCAGAGTGGAGGAGAATTCCCAAGGGCGAAAATAGCGTAGCA
GCTTGTTTCGGACCCAGGGGAGGCTTCAAAAATTTTGGAGATGCGGAATTTGTCGAAAAA
GGTGTTGATGCCTCAGGCTATGCTCAGATCGCCAGTTTGGCACCAAATGTTGCAGCATTG
CTCTTTGGTGGTAATGTGGCTGTTCGTGAGCTAGCGGACTCTTACGAGATTACATATAAT
TATAAAATGACTGTGCCAAAGTCTGACCCAAATGTAGAGCTTCTTGTTTCACAGGTGGAT
GCATTTAAAACTGGGAATGCAAAACCCCAGAGAAAGAAGGAAAAGAAGAACAAGCGTGAA
ACCACGCAGCAGCTGAATGAAGAGGCCATCTACGATGATGTG
>TH/NP-23BOR/15 (MH744312)
CGGGTGCCATTATCCCTCTATGCCCCTCTTAGGGTTACTAATGACAAACCCCTTTCTAAG
GTACTTGCAAATAATGCTGTACCCACTAATAAAGGAAATAAGGACCAGCAAATTGGATAC
TGGAATGAGCAAATTCGCTGGCGCATGCGCCGTGGTGAGCGAATTGAACAACCTTCCAAT
TGGCACTTCTACTACCTCGGAACAGGACCTCACGCCGACCTCCGCTATAGGACTCGTACT
GAGGGTGTTTTCTGGGTTGCTAAAGAAGGCGCAAAGACTGAACCCACTAACCTGGGTGTC
AGAAAGGCGTCTGAAAAGCCAATCATTCCAAATTTCTCTCAACAGCTTCCCAGCGTAGTT
GAGATTGTTGAACCTAACACACCTCCTACTTCACGTGCAAATTCACGTAGCAGGAGTCGT
GGTAATGGCAACAACAGGTCCAGATCTCCAAGTAACAACAGAGGCAATAACCAGTCCCGC
GGTAATTCACAGAATCGTGGAAATAACCAGGGTCGTGGAGCTTCTCAGAACAGAGGAGGC
AATAATAATAACAATAACAAGTCTCGTAACCAGTCCAAGAACAGAAACCAGTCAAATGAC
CGTGGTGGTGTGACATCACGCGATGATCTGGTGGCTGCTGTCAAGGATGCCCTTAAATCT
TTGGGTATTGGCGAAAACCCTGACAAGCTTAAGCAACAGCAGAAGCCCAAACAGGAAAGG
TCTGACAGCAGCGGCAAAAATACACCTAAGAAGAACAAATCCAGAGCCACTTCGAAAGAA
CGTGACCTTAAAGACATCCCAGAGTGGAGGAGAATTCCCAAGGGCGAAAATAGCGTAGCA
GCTTGCTTCGGACCCAGGGGAGGCTTCAAAAATTTTGGAGATGCGGAATTTGTCGAAAAA
GGTGTTGATGCCTCAGGCTATGCCCAGATCGCCAGTTTAGCACCAAATGTTGCAGCATTG
CTCTTTGGTGGTAATGTGGCTGTTCGTGAGCTAGCGGACTCTTACGAGATTACATATAAT
TATAAAATGACTGTGCCAAAGTCTGATCCAAATGTAGAGCTTCTTGTTTCACAGGTGGAT
GCATTTAAAACTGGGAATGCAAAACCCCAGAGAAAGAAGGAAAAGAAGAACAATCGTGAA
ACCACGCAGCAGCTGAATGAAGAGGCCATCTACGATGATGTG
>TH/RB-338-1/15 (MH744313)
CGGGTGCCATTATCTCTCTATGCCCCTCTTAGGGTTACTAATGACAAACCCCTTTCTAAG
GTACTTGCAAACAATGCTGTACCCACTAATAAAGGAAATAAGGACCAGCAAATTGGATAC
TGGAATGAGCAAATTCGCTGGCGCATGCGCCGTGGTGAGCGAATTGCACAACCTTCCAAT
TGGCACTTCTACTACCTCGGAACAGGACCTCACGCCGACCTCCGCTATAGGACCCGTACT
GAGGGTGTTTTCTGGGTTGCTAAAGAAGGTGCAAAGACTGAACCCACTAACCTAGGTGTC
AGAAAGGCGTCTGAAAAGCCAATCATTCCAAATTTTTCTCAACAGCTTCCCAGCGTAGTT
GAGATTGTTGAACCTAACACACCTCCTATTTCACGTGCAAATTCACGTAGCAGGAGTCGT
GGTAATGGCAACAACAGGTCCAGATCTTCAAGTAACAACAGAGGCAATAACCAGTCCCGC
GGTAATTCACAGAATCGTGGAAATAATCAGGGTCGTGGAGCTTCTCAGAACAGAGGAGGC
AATAATAATAACAATAACAAGTCTCGTAACCAGTCCAAGAACAGGAACCAGTCAAATGAC
CGTGGTGGTGTAACATCACGCGATGATCTGGTGGCTGCTGTCAAGGATGCCCTTAAATCT
TTGGGTATTGGCGAGAACCCTGATAAGCTTAAGCAACAGCAGAAGCCCAAACAGGAAAGG
TCTGACAGCAGCGGCAAAAATACACCTAAGAAGAACAAATCCAGAGCCACTTCGAAAGAA
CGTGACCTCAAAGACATCCCAGAGTGGAGGAGAATTCCCAAGGGCGAAAATAGCGTAGCA
GCTTGCTTCGGACCCAGGGGAGGCTTCAAAAATTTTGGAGATGCGGAATTTGTCGAAAAA
GGTGTTGATGCCTCAGGCTATGCTCAGATCGCCAGTTTAGCACCAAATGTTGCAGCATTG
CTCTTTGGTGGTAATGTGGCTGTTCGTGAGCTAGCGGACTCTTACGAGATTACATATAAT
TATAAAATGACTGTGCCAAAGTCTGATCCAAATGTAGAGCTTCTTGTTTCACAGGTGGAT
GCATTTAAAACTGGGAATGCAAAACCCCAGAGAAAGAAGGAAAAGAAGAACAAGCGTGAA
ACCACGCAGCAGCTGAATGAAGAGGCCATCTACGATGATGTG
>TH/RB-BS/15 (MH744314)
CGGGTGCCATTATCCCTCTATGCCCCTCTTAGGGTTACTAATGACAAACCCCTTTCTAAG
GTACTTGCAAACAATGCTGTACCCACTAATAAAGGAAATAAGGACCAGCAAATTGGATAC
TGGAATGAGCAAATTCGCTGGCGCATGCGCCGTGGTGAGCGAATTGAACAACCTTCCAAT
TGGCATTTCTACTACCTCGGAACAGGACCTCACGCCGACCTCCGCTATAGGACCCGTACT
GAGGGTGTTTTCTGGGTTGCTAAAGAAGGCGCAAAGACTGAACCCACTAACCTGGGTGTC
AGAAAGGCGTCTGAAAAGCCAATCATTCCAAATTTTTCTCAACAGCTTCCCAGCGTAGTT
GAGATTGTTGAACCTAACACACCTCCTATTTCACGTGCAAATTCACGTAGCAGGAGTCGT
GGTAATGGCAACAACAGGTCCAGATCTTCAAGTAACAACAGAGGCAATAACCAGTCCCGC
GGTAATTCACAGAATCGTGGAAATAACCAGGGTCGTGGAGCTTCTCAGAACAGAGGAGGC
AATAATAATAACAATAACAAGTCTCGTAACCAGTCCAAGAACAGAAACCAGTCAAATGAC
CGTGGTGGTGTAACATCACGCGATGATCTGGTGGCTGCTGTCAAGGATGCCCTTAAATCT
CTGGGTATTGGCGAGAACCCTGACAAGCTTAAGCAACAGCAGAAGCCCAAACAGGAAAGG
TCTGACAGCAGCGGCAAAAATACACCTAAGAAGAACAAATCCAGAGCCACTTCGAAAGAA
CGTGACCTCAAAGACATCCCAGAGTGGAGGAGAATTCCCAAGGGCGAAAATAGCGTAGCA
GCTTGCTTCGGACCCAGGGGAGGCTTCAAAAATTTTGGAGATGCGGAATTTGTCGAAAAA
GGTGTTGATGCCTCAGGCTATGCTCAGATCGCCAGTTTAGCACCAAATGTTGCAGCATTG
CTCTTTGGTGGTAATGTGGCTGTTCGTGAGCTAGCGGACTCTTACGAGATTACATATAAT
TATAAAATGACTGTGCCAAAGTCTGACCCAAATGTAGAGCTTCTTGTTTCACAGGTGGAT
GCATTTAAAACTGGGAATGCAAAACCCCAGAGAAAGAAGGAAAATAAGAACAAGCGTGAA
ACCACGCAGCAGCTGAATGAAGAGGCCATCTACGATGATGTG
>TH/RB-272-2/15 (MH744315)
CGGGTGCCATTATCCCTCTATGCCCCTCTTAGGGTTACTAATGACAAACCCCTTTCTAAG
GTACTTGCAAATAATGCTGTACCCACTAATAAAGGAAATAAGGACCAGCAAATTGGATAC
TGGAATGAGCAAATTCGCTGGCGCATGCGCCGTGGTGAGCGAATTGAACAACCTTCCAAT
TGGCACTTCTACTACCTCGGAACGGGACCTCACGCCGACCTCCGCTATAGGACTCGTACT
GAGGGTGTTTTCTGGGTTGCTAAAGAAGGCGCAAAGACTGAACCCACTAACCTGGGTGTC
AGAAAGGCGTCTGAAAAGCCAATCATTCCAAATTTCTCTCAACAGCTTCCCAGCGTAGTT
GAGATTGTTGAACCTAACACACCTCCTACTTCACGTGCAAATTCACGTAGCAGGAGTCGT
GGTAATGGCAACAACAGGTCCAGATCTCCAAGTAACAACAGAGGCAATAACCAGTCCCGT
GGTAATTCACAGAATCGTGGAAATAACCAGGGTCGTGGAGCTTCTCAGAACAGAGGAGGC
AATAATAATAACAATAACAAGTCTCGTAACCAGTCCAAGAACAGAAACCAGTCAAATGAC
CGTGGTGGTGTGACATCACGCGATGATCTGGTGGCTGCTGTCAAGGATGCCCTTAAATCT
TTGGGTATTGGCGAAAACCCTGACAAGCTTAAGCAACAGCAGAAGCCCAAACAGGAAAGG
TCTGACAGCAGCGGCAAAAATACACCTAAGAAGAACAAATCCAGAGCCACTTCGAAAGAA
CGTGACCTCAAAGACATCCCAGAGTGGAGGAGAATTCCCAAGGGCGAAAATAGCGTAGCA
GCTTGCTTCGGACCCAGGGGAGGCTTCAAAAATTTTGGAGATGCGGAATTTGTCGAAAAA
GGTGTTGATGCCTCAGGCTATGCTCAGATCGCCAGTTTAGCACCAAATGTTGCAGCATTG
CTCTTTGGTGGTAATGTGGCTGTTCGTGAGCTAGCGGACTCTTACGAGATTACATATAAT
TATAAAATGACTGTGCCAAAGTCTGATCCAAATGTAGAGCTTCTTGTTTCACAGGTGGAT
GCATTTAAAACTGGGAATGCAAAACCCCAGAGAAAGAAGGAAAAGAAGAACAAGCGTGAA
ACCACGCAGCAGCTGAATGAAGAGGCCATCTACGATGATGTG
>TH/CB-140CF/15 (MH744316)
CGGGTGCCATTATCCCTCTATGCCCCTCTTAGGGTTACTAATGACAAACCCCTTTCTAAG
GTACTTGCAAATAATGCTGTACCCACTAATAAAGGAAATAAGGACCAGCAAATTGGATAC
TGGAATGAGCAAATTCGCTGGCGCATGCGCCGTGGTGAGCGAATTGAACAACCTTCCAAT
TGGCATTTCTACTACCTCGGAACAGGACCTCACGCCGACCTCCGCTATAGGACTCGTACT
GAGGGTGTTTTCTGGGTTGCTAAAGAAGGCGCAAAGACTGAACCCACTAACCTGGGTGTC
AGAAAGGCGTCTGAAAAGCCAATCATTCCAAATTTCTCTCAACAGCTTCCCAGCGTAGTT
GAGATTGTTGAACCTAACACACCTCCTACTTCACGTGCAAATTCACGTAGCAGGAGTCGT
GGTAATGGCAACAACAGGTCCAGATCTCCAAGTAACAACAGAGGCAATAACCAGTCCCGT
GGTAATTCACAGAATCGTGGAAATAACCAGGGTCGTGGAGCTTCTCAGAACAGAGGAGGC
AATAATAATAACAATAACAAGTCTCGTAACCAGTCCAAGAACAGAAACCAGTCAAATGAC
CGTGGTGGTGTGACATCACGCGATGATCTGGTGGCTGCTGTCAAGGATGCCCTTAAATCT
TTGGGTATTGGCGAAAACCCTGACAAGCTTAAGCAACAGCAGAAGCCCAAACAGGAAAGG
TCTGACAGCAGCGGCAAAAATACACCTAAGAAGAACAAATCCAGAGCCACTTCGAAAGAA
CGTGACCTTAAAGACATCCCAGAGTGGAGGAGAATTCCCAAGGGCGAAAATAGCGTAGCA
GCTTGCTTCGGACCCAGGGGAGGCTTCAAAAATTTTGGAGATGCGGAATTTGTCGAAAAA
GGTGTTGATGCCTCAGGCTATGCCCAGATCGCCAGTTTAGCACCAAATGTTGCAGCATTG
CTCTTTGGTGGTAATGTGGCTGTTCGTGAGCTAGCGGACTCTTACGAGATTACATACAAT
TATAAAATGACTGTGCCAAAGTCTGATCCAAATGTAGAGCTTCTTGTTTCACAGGTGGAT
GCATTTAAAACTGGGAATGCAAAACCCCAGAGAAAGAAGGAAAAGAAGAACAAGCGTGAA
ACCACGCAGCAGCTGAATGAAGAGGCCATCTACGATGATGTG
>TH/CB-140NS/15 (MH744317)
CGGGTGCCATTATCCCTCTATGCCCCTCTTAGGGTTACTAATGACAAACCCCTTTCTAAG
GTACTTGCAAATAATGCTGTACCCACTAATAAAGGAAATAAGGACCAGCAAATTGGATAC
TGGAATGAGCAAATTCGCTGGCGCATGCGCCGTGGTGAGCGAATTGAACAACCTTCCAAT
TGGCACTTCTACTACCTCGGAACGGGACCTCACGCCGACCTCCGCTATAGGACTCGTACT
GAGGGTGTTTTCTGGGTTGCTAAAGAAGGCGCAAAGACTGAACCCACTAACCTGGGTGTC
AGAAAGGCGTCTGAAAAGCCAATCATTCCAAATTTTTCTCAACAGCTTCCCAGCGTAGTT
GAGATTGTTGAACCTAACACACCTCCTACTTCACGTGCAAATTCACGTAGCAGGAGTCGT
GGTAATGGCAACAACAGGTCCAGATCTCCAAGTAACAACAGAGGCAATAACCAGTCCCGT
GGTAATTCACAGAATCGTGGAAATAACCAGGGTCGTGGAGCTTCTCAGAACAGAGGAGGC
AATAATAATAACAATAACAAGTCTCGTAACCAGTCCAAGAACAGAAACCAGTCAAATGAC
CGTGGTGGTGTGACATCACGCGATGATCTGGTGGCTGCTGTCAAGGATGCCCTTAAATCT
TTGGGTATTGGCGAAAACCCTGACAAGCTTAAGCAACAGCAGAAGCCCAAACAGGAAAGG
TCTGACAGCAGCGGCAAAAATACACCTAAGAAGAACAAATCCAGAGCCACTTCGAAAGAA
CGTGACCTCAAAGACATCCCAGAGTGGAGGAGAATTCCCAAGGGCGAAAATAGCGTAGCA
GCTTGCTTCGGACCCAGGGGAGGCTTCAAAAATTTTGGAGATGCGGAATTTGTCGAAAAA
GGTGTTGATGCCTCAGGCTATGCTCAGATCGCCAGTTTAGCACCAAATGTTGCAGCATTG
CTCTTTGGTGGTAATGTGGCTGTTCGTGAGCTAGCGGACTCTTACGAGATTACATATAAT
TATAAAATGACTGTGCCAAAGTCTGATCCAAATGTAGAGCTTCTTGTTTCACAGGTGGAT
GCATTTAAAACTGGGAATGCAAAACCCCAGAGAAAGAAGGAAAAGAAGAACAAGCGTGAA
ACCACGCAGCAGCTGAATGAAGAGGCCATCTACGATGATGTG
>TH/RB-CHN/15 (MH744319)
CGGGTGCCATTATCCCTCTATGCCCCTCTTAGGGTTACTAATGACAAACCCCTTTCTAAG
GTACTTGCAAACAATGCTGTACCCACTAATAAAGGAAATAAGGACCAGCAAATTGGATAC
TGGAATGAGCAAATTCGCTGGCGCATGCGCCGTGGTGAGCGAATTGAACAACCTTCCAAT
TGGCATTTCTACTACCTCGGAACAGGACCTCACGCCGACCTCCGCTATAGGACCCGTACT
GAGGGTGTTTTCTGGGTTGCTAAAGAAGGCGCAAAGACTGAACCCACTAACCTGGGTGTC
AGAAAGGCGTCTGAAAAGCCAATCATTCCAAATTTTTCTCAACAGCTTCCCAGCGTAGTT
GAGATTGTTGAACCTAACACACCTCCTATTTCACGTGCAAATTCACGTAGCAGGAGTCGT
GGTAATGGCAACAACAGGTCCAGATCTTCAAGTAACAACAGAGGCAATAACCAGTCCCGC
GGTAATTCACAGAATCGTGGAAATAACCAGGGTCGTGGAGCTTCTCAGAACAGAGGAGGC
AATAATAATAACAATAACAAGTCTCGTAACCAGTCCAAGAACAGAAACCAGTCAAATGAC
CGTGGTGGTGTAACATCACGCGATGATCTGGTGGCTGCTGTCAAGGATGCCCTTAAATCT
CTGGGTATTGGCGAGAACCCTGACAAGCTTAAGCAACAGCAGAAGCCCAAACAGGAAAGG
TCTGACAGCAGCGGCAAAAATACACCTAAGAAGAACAAATCCAGAGCCACTTCGAAAGAA
CGTGACCTCAAAGACATCCCAGAGTGGAGGAGAATTCCCAAGGGCGAAAATAGCGTAGCA
GCTTGCTTCGGACCCAGGGGAGGCTTCAAAAATTTTGGAGATGCGGAATTTGTCGAAAAA
GGTGTTGATGCCTCAGGCTATGCTCAGATCGCCAGTTTAGCACCAAATGTTGCAGCATTG
CTCTTTGGTGGTAATGTGGCTGTTCGTGAGCTAGCGGACTCTTACGAGATTACATATAAT
TATAAAATGACTGTGCCAAAGTCTGACCCAAATGTAGAGCTTCTTGTTTCACAGGTGGAT
GCATTTAAAACTGGGAATGCAAAACCCCAGAGAAAGAAGGAAAATAAGAACAAGCGTGAA
ACCACGCAGCAGCTGAATGAAGAGGCCATCTACGATGATGTG
>TH/RB23/15 (MH744320)
CGGGTGCCATTATCCCTCTATGCCCCTCTTAGGGTTACTAATCACAAACCCCTTTCTAAG
GTACTTGCAAATAACGCTGTACCCACTAATAAAGGAAATAAGGACCAGCAAATTGGATAC
TGGAATGAGCAAATTCGCTGGCGCATGCGCCGTGGTGAGCGAATTGAACAACCTTCCAAT
TGGCACTTCTACTACCTCGGAACAGGACCTCACGCCGACCTCCGCTATAGGACTCGTACT
GAGGGTGTTTTCTGGGTTGCTAAAGAAGGCGCAAAGACTGAACCCACTAACCTGGGTGTC
AGAAAGGCGTCTGAAAAGCCAATCATTCCAAATTTTTCTCAACAGCTTCCCAGCGTAGTT
GAGATTGTTGAACCTAACACACCTCCTACTTCACGTGCAAATTCACGTAGCAGGAGTCGT
GGTAATGGCAACAACAGGTCCAGATCTCCAAGTAACAACAGAGGCAATAACCAGTCCCGC
GGTAATTCACAGAATCGTGGAAATAACCAGGGTCGTGGAGCTTCTCAGAACAGAGGAGGC
AATAATAATAACAATAACAAGTCTCGTAACCAGTCCAAGAACAGAAACCAGTCAAATGAC
CGTGGTGGTGTGACATCACGCGATGATCTGGTGGCTGCTGTCAAGGATGCCCTTAAATCT
TTGGGTATTGGCGAAAACCCTGACAAGCTTAAGCAACAGCAGAAGCCCAAACAGGAAAGG
TCTGACAGCAGCGGCAAAAATACACCTAAGAAGAACAAATCCAGAGCCACTTCGAAAGAA
CGTGACCTCAAAGACATCCCAGAGTGGAGGAGAATTCCCAAGGGCGAAAATAGCGTAGCA
GCTTGCTTCGGACCCAGGGGAGGCTTCAAAAATTTTGGAGATGCGGAATTTGTCGAAAAA
GGTGTTGATGCCTCTGGCTATGCTCAGATCGCCAGTTTAGCACCAAATGTTGCAGCATTG
CTCTTTGGTGGTAATGTGGCTGTTCGTGAGCTAGCGGACTCTTACGAGATTACATATAAT
TATAAAATGACTGTGCCAAAGTCTGATCCAAATGTAGAGCTTCTTGTTTCACAGGTGGAT
GCATTTAAAACTGGGAATGCAAAACCCCAGAGAAAGAAGGAAAAGAAGAACAATCGTGAA
ACCACGCAGCAGCTGAATGAAGAGGCCATCTACGATGATGTG
>TH/RB35/15 (MH744321)
CGGGTGCCATTATCCCTCTATGCCCCTCTTAGGGTTACTAATCACAAACCCCTTTCTAAG
GTACTTGCAAATAACGCTGTACCCACTAATAAAGGAAATAAGGACCAGCAAATTGGATAC
TGGAATGAGCAAATTCGCTGGCGCATGCGCCGTGGTGAGCGAATTGAACAACCTTCCAAT
TGGCACTTCTACTACCTCGGAACAGGACCTCACGCCGACCTCCGCTATAGGACTCGTACT
GAGGGTGTTTTCTGGGTTGCTAAAGAAGGCGCAAAGACTGAACCCACTAACCTGGGTGTC
AGAAAGGCGTCTGAAAAGCCAATCATTCCAAATTTTTCTCAACAGCTTCCCAGCGTAGTT
GAGATTGTTGAACCTAACACACCTCCTACTTCACGTGCAAATTCACGTAGCAGGAGTCGT
GGTAATGGCAACAACAGGTCCAGATCTCCAAGTAACAACAGAGGCAATAACCAGTCCCGC
GGTAATTCACAGAATCGTGGAAATAACCAGGGTCGTGGAGCTTCTCAGAACAGAGGAGGC
AATAATAATAACAATAACAAGTCTCGTAACCAGTCCAAGAACAGAAACCAGTCAAATGAC
CGTGGTGGTGTGACATCACGCGATGATCTGGTGGCTGCTGTCAAGGATGCCCTTAAATCT
TTGGGTATTGGCGAAAACCCTGACAAGCTTAAGCAACAGCAGAAGCCCAAACAGGAAAGG
TCTGACAGCAGCGGCAAAAATACACCTAAGAAGAACAAATCCAGAGCCACTTCGAAAGAA
CGTGACCTCAAAGACATCCCAGAGTGGAGGAGAATTCCCAAGGGCGAAAATAGCGTAGCA
GCTTGCTTCGGACCCAGGGGAGGCTTCAAAAATTTTGGAGATGCGGAATTTGTCGAAAAA
GGTGTTGATGCCTCTGGCTATGCTCAGATCGCCAGTTTAGCACCAAATGTTGCAGCATTG
CTCTTTGGTGGTAATGTGGCTGTTCGTGAGCTAGCGGACTCTTACGAGATTACATATAAT
TATAAAATGACTGTGCCAAAGTCTGATCCAAATGTAGAGCTTCTTGTTTCACAGGTGGAT
GCATTTAAAACTGGGAATGCAAAACCCCAGAGAAAGAAGGAAAAGAAGAACAATCGTGAA
ACCACGCAGCAGCTGAATGAAGAGGCCATCTACGATGATGTG
>TH/RB38/15 (MH744322)
CGGGTGCCATTATCCATCTATGCCCCTCTTAGGGTTACTAATGACAAACCCCTTTCTAAG
GTACTTGCAAATAATGCTGTACCCACTAATAAAGGAAATAAGGACCAGCAAATTGGATAC
TGGAATGAGCAAATTCGCTGGCGCATGCGCCGTGGTGAGCGAATTGAACAACCTTCCAAT
TGGCATTTCTACTACCTCGGAACAGGACCTCACGCCGGCCTCCGCTATAGGACTCGTACT
GAGGGTGTTTTCTGGGTTGCTAAAGAAGGCGCAAAGACTGAACCCACTAACCTGGGTGTC
AGAAAGGCGTCTGAAAAGCCAATCATTCCAAATTTTTCTCAACAGCTTCCCAGCGTAGTT
GAGATTGTTGAACCTAACACACCTCCTACTTCACGTGCAAATTCACGTAGCGGTAGTCGT
GGTAATGGCAACAACAGGTCCAGATCTCCAAGTAACAACAGAGGCAATAACCAGTCCCGC
GGTAATTCACAGAATCGTGGAAATAACCAGGGTCGTGGAGCTTCTCAGAACAGAGGAGGC
AATAATAATAACAATAACAAGTCTCGTAACCAGTCCAAGAACAGAAACCAGTCAAATGAC
CGTGGTGGTGTAACATCACGCGAAGATCTGGTGGCTGCTGTCAAGGATGCCCTTAAATCT
TTGGGTATTGGCGAAAACCCTGACAAGCTTAAGCAACAGCAGAAGCCCAAACAGGAAAAG
TCTGACAGCAGCGGCAAAAATACACCTAAGAAGAACAAATCCAGAGCCACTTCGAAAGAA
CGTGAACTCAAAGACATCCCAGAGTGGAGGAGAATTCCCAAGGGCGAAAATAGCGTAGCA
GCTTGCTTCGGACCCAGGGGAGGCTTCAAAAATTTTGGAGATGCGGAATTTGTCGAAAAA
GGTGTTGATGCCTCAGGCTATGCTCAGATCGCCAGTTTAGCACCAAATGTTGCAGCATTG
CTCTTTGGTGGTAATGTGGCTGTTCGTGAGCTAGCGGACTCTTACGAGATTACATATAAC
TATAAAATGACTGTGCCAAAGTCTGATCCAAATGTAGAGCTTCTTGTTTCACAGGTGGAT
GCATTTAAAACTGGGAATGCAAAACCCCAGAGAAAGAAGGAAAAGAAGAACAAGCGTGAA
ACCACGCAGCAGCTGAATGAAGAGGCCATCTACGATGATGTG
>TH/RB59/15 (MH744325)
CGGGTGCCATTATCCCTCTATGCCCCTCTTAGGGTTACTAATGACAAACCCCTTTCTAAG
GTACTTGCAAGCAATGCTGTACCCACTAATAAAGGAAATAAGGACCAGCAAATTGGATAC
TGGAATGAGCAAATTCGCTGGCGCATGCGCCGTGGTGAGCGAATTGAACAACCTTCCAAT
TGGCATTTCTACTACCTCGGAACAGGACCTCACGCCGACCTCCGCTATAGGACTCGTACT
GAGGGTGTTTTCTGGGTTGCTAAAGAAGGCGCAAAGACTGAACCCACTAACCTGGGTGTC
AGAAAGGCGTCTGAAAAGCCAATCATTCCAAATTTTTCTCAACAGCTTCCCAGCGTAGTT
GAGATTGTTGAACCTAACACACCTCCTACTTCACGTGCAAATTCACGTAGCAGGAGTCGT
GGTAATGGCAACAACAGGTCCAGATCTCCAAGTAACAACAGAGGCAATAACCAGTCCCGC
GGTAATTCACAGAATCGTGGAAATAACCAGGGTCGTGGAGCTTCTCAGAACAGAGGAGGC
AATAATAATAACAATAACAAGTCTCGTAACCAGTCCAAGAACAGAAACCAGTCAAATGAC
CGTGGTGGTGTAACATCACGCGATGATCTGGTGGCTGCTGTCAAGGATGCCCTTAAATCT
TTGGGTATTGGCGAAAACCCTGACAAGCTTAAGCAACAGCAGAAGCCCAAACAGGAAACG
TCTGACGGCAGCGGCAAAAATACACTTAAGAAGAACAAATCCAGAGCCACTTCGAAAGAA
CGTGACCTCAAAGACATCCCAGAGTGGAGGAGAATTCCCAAGGGCGAAAATAGCGTAGCA
GCTTGCTTCGGACCCAGGGGAGGCTTCAAAAATTTTGGAGATGCGGAATTTGTCGAAAAA
GGTGTTGATGCCTCAGGCTATGCTCAGATCGCCAGTTTAGCACCAAATGTTGCAGCATTG
CTCTTTGGTGGTAATGTGGCTGTTCGTGAGCTAGCGGACTCTTACGAGATTACATATAAT
TATAAAATGACTGTGCCAAAGTCTGATCCAAATGTAGAGCTTCTTGTTTCACAGGTGGAT
GCATTTAAAACTGGTAATGCAAAACCCCAGAGAAAGAAGGAAAAGAAGAACAAGCGTGAA
ACCACGCAGCAGCTGAATGAAGAGGCCATCTACGATGATGTG
>TH/RB60/15 (MH744326)
CGGGTGCCATTATCCCTCTATGCCCCTCTTAGGGTTACTAATGAGAAACCCCTTTCTAAG
GTACTTGCAAGCAATGCTGTACCCACTAATAAAGGAAATAAGGACCAGCAAATTGGATAC
TGGAATGAGCAAATTCGCTGGCGCATGCGCCGTGGTGAGCGAATTGAACAACCTTCCAAT
TGGCATTTCTACTACCTCGGAACAGGACCTCACGCCGACCTCCGCTATAGGACTCGTACT
GAGGGTGTTTTCTGGGTTGCTAAAGAAGGCGCAAAGACTGAACCCACTAACCTGGGTGTC
AGAAAGGCGTCTGAAAAGCCAATCATTCCAAATTTTTCTCAACAGCTTCCCAGCGTAGTT
GAGATTGTTGAACCTAACACACCTCCTACTTCACGTGCAAATTCACGTAGCAGGAGTCGT
GGTAATGGCAACAACAGGTCCAGATCTCCAAGTAACAACAGAGGCAATAACCAGTCCCGC
GGTAATTCACAGAATCGTGGAAATAACCAGGGTCGTGGAGCTTCTCAGAACAGAGGAGGC
AATAATAATAACAATAACAAGTCTCGTAACCAGTCCAAGAACAGAAACCAGTCAAATGAC
CGTGGTGGTGTAACATCACGCGATGATCTGGTGGCTGCTGTCAAGGATGCCCTTAAATCT
TTGGGTATTGGCGAAAACCCTGACAAGCTTAAGCAACAGCAGAAGCCCAAACAGGAAACG
TCTGACGGCAGCGGCAAAAATACACTTAAGAAGAACAAATCCAGAGCCACTTCGAAAGAA
CGTGACCTCAAAGACATCCCAGAGTGGAGGAGAATTCCCAAGGGCGAAAATAGCGTAGCA
GCTTGCTTCGGACCCAGGGGAGGCTTCAAAAATTTTGGAGATGCGGAATTTGTCGAAAAA
GGTGTTGATGCCTCAGGCTATGCTCAGATCGCCAGTTTAGCACCAAATGTTGCAGCATTG
CTCTTTGGTGGTAATGTGGCTGTTCGTGAGCTAGCGGACTCTTACGAGATTACATATAAT
TATAAAATGACTGTGCCAAAGTCTGATCCAAATGTAGAGCTTCTTGTTTCACAGGTGGAT
GCATTTAAAACTGGTAATGCAAAACCCCAGAGAAAGAAGGAAAAGAAGAACAAGCGTGAA
ACCACGCAGCAGCTGAATGAAGAGGCCATCTACGATGATGTG
>TH/RB63/15 (MH744327)
CGGGTGCCATTATCCCTCTATGCCCCTCTTAGGGTTACTAATGAGAAACCCCTTTCTAAG
GTACTTGCAAGCAATGCTGTACCCACTAATAAAGGAAATAAGGACCAGCAAATTGGATAC
TGGAATGAGCAAATTCGCTGGCGCATGCGCCGTGGTGAGCGAATTGAACAACCTTCCAAT
TGGCATTTCTACTACCTCGGAACAGGACCTCACGCCGACCTCCGCTATAGGACTCGTACT
GAGGGTGTTTTCTGGGTTGCTAAAGAAGGCGCAAAGACTGAACCCACTAACCTGGGTGTC
AGAAAGGCGTCTGAAAAGCCAATCATTCCAAATTTTTCTCAACAGCTTCCCAGCGTAGTT
GAGATTGTTGAACCTAACACACCTCCTACTTCACGTGCAAATTCACGTAGCAGGAGTCGT
GGTAATGGCAACAACAGGTCCAGATCTCCAAGTAACAACAGAGGCAATAACCAGTCCCGC
GGTAATTCACAGAATCGTGGAAATAACCAGGGTCGTGGAGCTTCTCAGAACAGAGGAGGC
AATAATAATAACAATAACAAGTCTCGTAACCAGTCCAAGAACAGAAACCAGTCAAATGAC
CGTGGTGGTGTAACATCACGCGATGATCTGGTGGCTGCTGTCAAGGATGCCCTTAAATCT
TTGGGTATTGGCGAAAACCCTGACAAGCTTAAGCAACAGCAGAAGCCCAAACAGGAAACG
TCTGACGGCAGCGGCAAAAATACACTTAAGAAGAACAAATCCAGAGCCACTTCGAAAGAA
CGTGACCTCAAAGACATCCCAGAGTGGAGGAGAATTCCCAAGGGCGAAAATAGCGTAGCA
GCTTGCTTCGGACCCAGGGGAGGCTTCAAAAATTTTGGAGATGCGGAATTTGTCGAAAAA
GGTGTTGATGCCTCAGGCTATGCTCAGATCGCCAGTTTAGCACCAAATGTTGCAGCATTG
CTCTTTGGTGGTAATGTGGCTGTTCGTGAGCTAGCGGACTCTTACGAGATTACATATAAT
TATAAAATGACTGTGCCAAAGTCTGATCCAAATGTAGAGCTTCTTGTTTCACAGGTGGAT
GCATTTAAAACTGGTAATGCAAAACCCCAGAGAAAGAAGGAAAAGAAGAACAAGCGTGAA
ACCACGCAGCAGCTGAATGAAGAGGCCATCTACGATGATGTG
>TH/RB65/15 (MH744328)
CGGGTGCCATTATCTCTCTATGCCCCTCTTAGGGTTACTAATGACAAACCCCTTTCTAAG
GTACTTGCAAACAATGCTGTACCCACTAATAAAGGAAATAAGGACCAGCAAATTGGATAC
TGGAATGAGCAAATTCGCTGGCGCATGCGCCGTGGTGAGCGAATTGCACAACCTTCCAAT
TGGCACTTCTACTACCTCGGAACGGGACCTCACGCCGACCTCCGCTATAGGACCCGTACT
GAGGGTGTTTTCTGGGTTGCTAAAGAAGGCGCAAAGACTGAACCCACTAACCTGGGTGTC
AGAAAGGCGTCTGAAAAGCCAATCATTCCAAATTTCTCTCAACAGCTTCCCAGCGTAGTT
GAGATTGTTGAACCTAACACACCTCCTATTTCACGTGCAAATTCACGTAGCAGGAGTCGT
GGTAATGGCAACAACAGGTCCAGATCTTCAAGTAACAACAGAGGCAATAACCAGTCCCGC
GGTAATTCACAGAATCGTGGAAATAATCAGGGTCGTGGAGCTTCTCAGAACAGAGGAGGC
AATAATAATAACAATAACAAGTCTCGTAACCAGTCCAAGAACAGGAACCAGTCAAATGAC
CGTGGTGGTGTAACATCACGCGATGATCTGGTGGCTGCTGTCAAGGATGCCCTTAAATCT
TTGGGTATTGGCGAGAACCCTGATAAGCTTAAGCAACAGCAGAAGCCTAAACAGGAAAGG
TCTGACAGCAGCGGCAAAAATACACCTAAGAAGAACAAATCCAGAGCCACTTCGAAAGAA
CGTGACCTCAAAGACATCCCAGAGTGGAGGAGAATTCCCAAGGGCGAAAATAGCGTAGCA
GCTTGTTTCGGACCCAGGGGAGGCTTCAAAAATTTTGGAGATGCGGAATTTGTCGAAAAA
GGTGTTGATGCCTCAGGCTATGCTCAGATCGCCAGTTTGGCACCAAATGTTGCAGCATTG
CTCTTTGGTGGTAATGTGGCTGTTCGTGAGCTAGCGGACTCTTACGAGATTACATATAAT
TATAAAATGACTGTGCCAAAGTCTGACCCAAATGTAGAGCTTCTTGTTTCACAGGTGGAT
GCATTTAAAATTGGGAATGCAAAACCCCAGAGAAAGAAGGAAAAGAAGAACAAGCGTGAA
ACCACGCAGCAGCTGAATGAAGAGGCCATCTACGATGATGTG
>TH/RB67/15 (MH744329)
CGGGTGCCATTATCTCTCTATGCCCCTCTTAGGGTTACTAATGACAAACCCCTTTCTAAG
GTACTTGCAAACAATGCTGTACCCACTAATAAAGGAAATAAGGACCAGCAAATTGGATAC
TGGAATGAGCAAATTCGCTGGCGCATGCGCCGTGGTGAGCGAATTGCACAACCTTCCAAT
TGGCACTTCTACTACCTCGGAACGGGACCTCACGCCGACCTCCGCTATAGGACCCGTACT
GAGGGTGTTTTCTGGGTTGCTAAAGAAGGTGCAAAGACTGAACCCACTAACCTAGGTGTC
AGAAAGGCGTCTGAAAAGCCAATCATTCCAAATTTTTCTCAACAGCTTCCCAGCGTAGTT
GAGATTGTTGAACCTAACACACCTCCTATTTCACGTGCAAATTCACGTAGCAGGAGTCGT
GGTAATGGCAACAACAGGTCCAGATCTTCAAGTAACAACAGAGGCAATAACCAGTCCCGC
GGTAATTCACAGAATCGTGGAAATAATCAGGGTCGTGGAGCTTCTCAGAACAGAGGAGGC
AATAATAATAACAATAACAAGTCTCGTAACCAGTCCAAGAACAGGAACCAGTCAAATGAC
CGTGGTGGTGTAACATCACGCGATGATCTGGTGGCTGCTGTCAAGGATGCCCTTAAATCT
TTGGGTATTGGCGAGAACCCTGATAAGCTTAAGCAACAGCAGAAGCCTAAACAGGAAAGG
TCTGACAGCAGCGGCAAAAATACACCTAAGAAGAACAAATCCAGAGCCACTTCGAAAGAA
CGTGACCTCAAAGACATCCCAGAGTGGAGGAGAATTCCCAAGGGCGAAAATAGCGTAGCA
GCTTGTTTCGGACCCAGGGGAGGCTTCAAAAATTTTGGAGATGCGGAATTTGTCGAAAAA
GGTGTTGATGCCTCAGGCTATGCTCAGATCGCCAGTTTGGCACCAAATGTTGCAGCATTG
CTCTTTGGTGGTAATGTGGCTGTTCGTGAGCTAGCGGACTCTTACGAGATTACATATAAT
TATAAAATGACTGTGCCAAAGTCTGACCCAAATGTAGAGCTTCTTGTTTCACAGGTGGAT
GCATTTAAAATTGGGAATGCAAAACCCCAGAGAAAGAAGGAAAAGAAGAACAAGCGTGAA
ACCACGCAGCAGCTGAATGAAGAGGCCATCTACGATGATGTG
>TH/RB83/15 (MH744333)
CGGGTGCCATTATCCCTCTATGCCCCTCTTAGGGTTACTAATGACAAACCCCTTTCTAAG
GTACTTGCAAATAATGCTGTACCCACTAATAAAGGAAATAAGGACCAGCAAATTGGATAC
TGGAATGAGCAAATTCGCTGGCGCATGCGCCGTGGTGAGCGAATTGAACAACCTTCCAAT
TGGCACTTCTACTACCTCGGAACGGGACCTCACGCCGACCTCCGCTATAGGACTCGTACT
GAGGGTGTTTTCTGGGTTGCTAAAGAAGGCGCAAAGACTGAACCCACTAACCTGGGTGTC
AGAAAGGCGTCTGAAAAGCCAATCATTCCAAATTTTTCTCAACAGCTTCCCAGCGTAGTT
GAGATTGTTGAACCTAACACACCTCCTACTTCACGTGCAAATTCACGTAGCAGGAGTCGT
GGTAATGGCAACAACAGGTCCAGATCTCCAAGTAACAACAGAGGCAATAACCAGTCCCGT
GGTAATTCACAGAATCGTGGAAATAACCAGGGTCGTGGAGCTTCTCAGAACAGAGGAGGC
AATAATAATAACAATAACAAGTCTCGTAACCAGTCCAAGAACAGAAACCAGTCAAATGAC
CGTGGTGGTGTGACATCACGCGATGATCTGGTGGCTGCTGTCAAGGATGCCCTTAAATCT
TTGGGTATTGGCGAAAACCCTGACAAGCTTAAGCAACAGCAGAAGCCCAAACAGGAAAGG
TCTGACAGCAGCGGCAAAAATACACCTAAGAAGAACAAATCCAGAGCCACTTCGAAAGAA
CGTGACCTCAAAGACATCCCAGAGTGGAGGAGAATTCCCAAGGGCGAAAATAGCGTAGCA
GCTTGCTTCGGACCCAGGGGAGGCTTCAAAAATTTTGGAGATGCGGAATTTGTCGAAAAA
GGTGTTGATGCCTCTGGCTATGCTCAGATCGCCAGTTTAGCACCAAATGTTGCAGCATTG
CTCTTTGGTGGTAATGTGGCTGTTCGTGAGCTAGCGGACTCTTACGAGATTACATATAAT
TATAAAATGACTGTGCCAAAGTCTGATCCAAATGTAGAGCTTCTTGTTTCACAGGTGGAT
GCATTTAAAACTGGGAATGCAAAACCCCAGAAAAAGAAGGAAAAGAAGAACAAGCGTGAA
ACCACGCAGCAGCTGAATGAAGAGGCCAGCTACGATTATGTG
>TH/RB84/15 (MH744334)
CGGGTGCCATTATCCCTCTATGCCCCTCTTAGGGTTACTAATGACAAACCCCTTTCTAAG
GTACTTGCAAATAATGCTGTACCCACTAATAAAGGAAATAAGGACCAGCAAATTGGATAC
TGGAATGAGCAAATTCGCTGGCGCATGCGCCGTGGTGAGCGAATTGAACAACCTTCCAAT
TGGCACTTCTACTACCTCGGAACGGGACCTCACGCCGACCTCCGCTATAGGACTCGTACT
GAGGGTGTTTTCTGGGTTGCTAAAGAAGGCGCAAAGACTGAACCCACTAACCTGGGTGTC
AGAAAGGCGTCTGAAAAGCCAATCATTCCAAATTTTTCTCAACAGCTTCCCAGCGTAGTT
GAGATTGTTGAACCTAACACACCTCCTACTTCACGTGCAAATTCACGTAGCAGGAGTCGT
GGTAATGGCAACAACAGGTCCAGATCTCCAAGTAACAACAGAGGCAATAACCAGTCCCGT
GGTAATTCACAGAATCGTGGAAATAACCAGGGTCGTGGAGCTTCTCAGAACAGAGGAGGC
AATAATAATAACAATAACAAGTCTCGTAACCAGTCCAAGAACAGAAACCAGTCAAATGAC
CGTGGTGGTGTGACATCACGCGATGATCTGGTGGCTGCTGTCAAGGATGCCCTTAAATCT
TTGGGTATTGGCGAAAACCCTGACAAGCTTAAGCAACAGCAGAAGCCCAAACAGGAAAGG
TCTGACAGCAGCGGCAAAAATACACCTAAGAAGAACAAATCCAGAGCCACTTCGAAAGAA
CGTGACCTCAAAGACATCCCAGAGTGGAGGAGAATTCCCAAGGGCGAAAATAGCGTAGCA
GCTTGCTTCGGACCCAGGGGAGGCTTCAAAAATTTTGGAGATGCGGAATTTGTCGAAAAA
GGTGTTGATGCCTCTGGCTATGCTCAGATCGCCAGTTTAGCACCAAATGTTGCAGCATTG
CTCTTTGGTGGTAATGTGGCTGTTCGTGAGCTAGCGGACTCTTACGAGATTACATATAAT
TATAAAATGACTGTGCCAAAGTCTGATCCAAATGTAGAGCTTCTTGTTTCACAGGTGGAT
GCATTTAAAACTGGGAATGCAAAACCCCAGAGAAAGAAGGAAAAGAAGAACAAGCGTGAA
ACCACGCAGCAGCTGAATGAAGAGGCCAGCTACGATTATGTG
>TH/RB99/16 (MH744335)
CGGGTGCCATTATCCCTCTATGCCCCTCTTAGGGTTACTAATGACAAACCCCTTTCTAAG
GTACTTGCAAATAATGCTGTACCCACTAATAAAGGAAATAAGGACCAGCAAATTGGATAC
TGGAATGAGCAAATTCGCTGGCGCATGCGCCGTGGTGAGCGAATTGAACAACCTTCCAAT
TGGCACTTCTACTACCTCGGAACAGGACCTCACGCCGACCTCCGCTATAGGACTCGTACT
GAGGGTGTTTTCTGGGTTGCTAAAGAAGGCGCAAAGACTGAACCCACTAACCTGGGTGTC
AGAAAGGCGTCTGAAAAGCCAATCATTCCAAATTTTTCTCAACAGCTTCCCAGCGTAGTT
GAGATTGTTGAACCTAACACACCTCCTACTTCACGTGCAAATTCACGTAGCAGGAGTCGT
GGTAATGGCAACAACAGGTCCAGATCTCCAAGTAACAACAGAGGCAATAACCAGTCCCGC
GGTAATTCACAGAATCGTGGAAATAACCAGGGTCGTGGAGCTTCTCAGAACAGAGGAGGC
AATAATAATAACAATAACAAGTCTCGTAACCAGTCCAAGAACAGAAACCAGTCAAATGAC
CGTGGTGGTGTGACATCACGCGATGATCTGGTGGCTGCTGTCAAGGATGCCCTTAAATCT
TTGGGTATTGGCGAAAACCCTGACAAGCTTAAGCAACATCAGAAGCCCAAACAGGAAAGG
TCTGACAGCAGCGGCAAAAATACACCTAAGAAGAACAAATCTAGAGCCACTTCGAAAGAA
CGTGACCTCAAAGACATCCCAGAGTGGAGGAGAATTCCCAAGGGCGAAAATAGCGTAGCA
GCTTGCTTCGGACCCAGGGGAGGCTTCAAAAATTTTGGAGATGCGGAATTTGTCGAAAAA
GGTGTTGATGCCTCTGGCTACGCTCAGATCGCCAGTTTAGCACCAAATGTTGCAGCATTG
CTCTTTGGTGGTAATGTGGCTGTTCGTGAGCTAGCGGACTCTTACGAGATTACATATAAT
TATAAAATGACTGTGCCAAAGTCTGATCCAAATGTAGAGCTTCTTGTTTCACAGGTGGAT
GCATTTAAAACTGGGAATGCAAAACCCCAGAGAAAGAAGGAAAAGAAGAACAATCGTGAA
ACCACGCAGCAGCTGAATGAAGAGGCCATCTACGATGATGTG
>TH/RB160/16 (MH744258)
CGGGTGCCATTATCCCTCTATGCCCCTCTTAGGGTTACTAATGGCAAACCCCTTTCTAAG
GTACTTGCAAATAGTGCTGTACCCACTAATAAAGGAAATAAGGACCATCAAATTGGATAC
TGGAATGAGCAAATTCGCTGGCGCATGCGCCGTGGTGAGCGAATTGAACAACCTTCCAAT
TGGCATTTCTACTACCTCGGAACAGGACCTCACGCCGACCTCCGCTATAGGACTCGTACT
GAGGGTGTTTTCTGGGTTGCTAAAGAAGGCGCAAAGACTGAACCCACTAACCTGGGTGTC
AGAAAGGCGTCTGAAAAGCCAATCATTCCAAATTTTTCTCAACAGCTTCCCAGCGTAGTT
GAGATTGTTGAACCTAACACACCTCCTACTTCACGTGTAAATTCACGTAGCAGGAGTCGT
GGTAATGGCAACAACGGGTCCAGATCTCCAAGTAACAATAGAGGCAATAACCAGTCCCGC
GGTAATTCACAGAATCGTGGAAATAACCAGGGTCGTGGAGCTTCTCAGAACAGAGGAGGC
AATAATAATAACAATAACAAGTCTCGTAACCAGTCCAAGAACAGAAACCAGTCAAATGAC
CGTGGTGGTGTAACATCACGCGATGATCTGGTGGCTGCTGTCAAGGATGCCCTTAAATCT
TTGGGTATTGGCGAAAACCCTGATAAGCTT------CAGCAGAAGCCCAAACAGGAAAGG
TCTGACAGCAGCGGCAAAAATACACCTAAGAAGAACAAATCCAGAGCCACTTCGAAAGAA
CGTGACCTCAAAGACATCCCAGAGTGGAGGAGAATTCCCAAGGGCGAAAATAGCGTAGCA
GCTTGCTTCGGACCCAGGGGAGGCTTCAAAAATTTTGGAGATGCGGAATTTGTCGAAAAA
GGTGTTGATGCCTCAGGCTATGCTCAGATCGCCAGTTTAGCACCAAATGTTGCAGCATTG
CTCTTTGGTGGTAATGTGGCTGTTCGTGAGCTAGCGGACTCTTACGAGATTACATATAAT
TATAAAATGACTGTGCCAAAGTCTGATCCAAATGTAGAGCTTCTTGTTTCACAGGTGGAT
GCATTTAAAACTGGGAATGCAAAACCCCAGAGAAAGAAGGAAAAGAAGAACAAGCGTGAA
ACCACGCAGCAGCTGAATGAAGAGGCCATCTACGATGATGTG
>TH/RB161/16 (MH744259)
CGGGTGCCATTATCCCTCTATGCCCCTCTTAGGGTTACTAATGGCAAACCCCTTTCTAAG
GTACTTGCAAATAGTGCTGTACCCACTAATAAAGGAAATAAGGACCATCAAATTGGATAC
TGGAATGAGCAAATTCGCTGGCGCATGCGCCGTGGTGAGCGAATTGAACAACCTTCCAAT
TGGCATTTCTACTACCTCGGAACAGGACCTCACGCCGACCTCCGCTATAGGACTCGTACT
GAGGGTGTTTTCTGGGTTGCTAAAGAAGGCGCAAAGACTGAACCCACTAACCTGGGTGTC
AGAAAGGCGTCTGAAAAGCCAATCATTCCAAATTTTTCTCAACAGCTTCCCAGCGTAGTT
GAGATTGTTGAACCTAACACACCTCCTACTTCACGTGTAAATTCACGTAGCAGGAGTCGT
GGTAATGGCAACAACGGGTCCAGATCTCCAAGTAACAATAGAGGCAATAACCAGTCCCGC
GGTAATTCACAGAATCGTGGAAATAACCAGGGTCGTGGAGCTTCTCAGAACAGAGGAGGC
AATAATAATAACAATAACAAGTCTCGTAACCAGTCCAAGAACAGAAACCAGTCAAATGAC
CGTGGTGGTGTAACATCACGCGATGATCTGGTGGCTGCTGTCAAGGATGCCCTTAAATCT
TTGGGTATTGGCGAAAACCCTGATAAGCTT------CAGCAGAAGCCCAAACAGGAAAGG
TCTGACAGCAGCGGCAAAAATACACCTAAGAAGAACAAATCCAGAGCCACTTCGAAAGAA
CGTGACCTCAAAGACATCCCAGAGTGGAGGAGAATTCCCAAGGGCGAAAATAGCGTAGCA
GCTTGCTTCGGACCCAGGGGAGGCTTCAAAAATTTTGGAGATGCGGAATTTGTCGAAAAA
GGTGTTGATGCCTCAGGCTATGCTCAGATCGCCAGTTTAGCACCAAATGTTGCAGCATTG
CTCTTTGGTGGTAATGTGGCTGTTCGTGAGCTAGCGGACTCTTACGAGATTACATATAAT
TATAAAATGACTGTGCCAAAGTCTGATCCAAATGTAGAGCTTCTTGTTTCACAGGTGGAT
GCATTTAAAACTGGGAATGCAAAACCCCAGAGAAAGAAGGAAAAGAAGAACAAGCGTGAA
ACCACGCAGCAGCTGAATGAAGAGGCCATCTACGATGATGTG
>TH/RB-838/14 (MH744257)
CGGGTGCCATTATCCCTCTATGCCCCTCTTAGGGTTACTAATGGCAAACCCCTTTCTAAG
GTACTTGCAAATAGTGCTGTACCCACTAATAAAGGAAATAAGGACCATCAAATTGGATAC
TGGAATGAGCAAATTCGCTGGCGCATGCGCCGTGGTGAGCGAATTGAACAACCTTCCAAT
TGGCATTTCTACTACCTCGGAACAGGACCTCACGCCGACCTCCGCTATAGGACTCGTACT
GAGGGTGTTTTCTGGGTTGCTAAAGAAGGCGCAAAGACTGAACCCACTAACCTGGGTGTC
AGAAAGGCGTCTGAAAAGCCAATCATTCCAAATTTCTCTCAACAGCTTCCCAGCGTAGTT
GAGATTGTTGAACCTAACACACCTCCTACTTCACGTGTAAATTCACGTAGCAGGAGTCGT
GGTAATGGCAACAACGGGTCCAGATCTCCAAGTAACAATAGAGGCAATAACCAGTCCCGC
GGTAATTCACAGAATCGTGGAAATAACCAGGGTCGTGGAGCTTCTCAGAACAGAGGAGGC
AATAATAATAACAATAACAAGTCTCGTAACCAGTCCAAGAACAGAAACCAGTCAAATGAC
CGTGGTGGTGTAACATCACGCGATGATCTGGTGGCTGCTGTCAAGGATGCCCTTAAATCT
TTGGGTATTGGCGAAAACCCTGATAAGCTT------CAGCAGAAGCCCAAACAGGAAAGG
TCTGACAGCAGCGGCAAAAATACACCTAAGAAGAACAAATCCAGAGCCACTTCGAAAGAA
CGTGACCTCAAAGACATCCCAGAGTGGAGGAGAATTCCCAAGGGCGAAAATAGCGTAGCA
GCTTGCTTCGGACCCAGGGGAGGCTTCAAAAATTTTGGAGATGCGGAATTTGTCGAAAAA
GGTGTTGATGCCTCAGGCTATGCTCAGATCGCCAGTTTAGCACCAAATGTTGCAGCATTG
CTCTTTGGTGGTAATGTGGCTGTTCGTGAGCTAGCGGACTCTTACGAGATTACATATAAT
TATAAAATGACTGTGCCAAAGTCTGATCCAAATGTAGAGCTTCTTGTTTCACAGGTGGAT
GCATTTAAAACTGGGAATGCAAAACCCCAGAGAAAGAAGGAAAAGAAGAACAAGCGTGAA
ACCACGCAGCAGCTGAATGAAGAGGCCATCTACGATGATGTG
>TH/RB163/16 (MH744341)
CGGGTGCCATTATCCCTCTATGCCCCTCTTAGGGTTACTAATGACAAACCCCTTTCTAAG
GTACTTGCAAATAATGCTGTACCCACTAATAAAGGAAATAAGGACCAGCAAATTGGATAC
TGGAATGAGCAAATTCGCTGGCGCATGCGCCGTGGTGAGCGAATTGAACAACCTTCCAAT
TGGCACTTCTACTACCTCGGAACGGGACCTCACGCCGACCTCCGCTATAGGACTCGTACT
GAGGGTGTTTTCTGGGTTGCTAAAGAAGGCGCAAAGACTGAACCCACTAACCTGGGTGTC
AGAAAGGCGTCTGAAAAGCCAATCATTCCAAATTTTTCTCAACAGCTTCCCAGCGTAGTT
GAGATTGTTGAACCTAACACACCTCCTACTTCACGTGCAAATTCACGTAGCAGGAGTCGT
GGTAATGGCAACAACAGGTCCAGATCTCCAAGTAACAACAGAGGCAATAACCAGTCCCGT
GGTAATTCACAGAATCGTGGAAATAACCAGGGTCGTGGAGCTTCTCAGAACAGAGGAGGC
AATAATAATAACAATAACAAGTCTCGTAACCAGTCCAAGAACAGAAACCAGTCAAATGAC
CGTGGTGGTGTGACATCACGCGATGATCTGGTGGCTGCTGTCAAGGATGCCCTTAAATCT
TTGGGTATTGGCGAAAACCCTGACAAGCTTAAGCAACAGCAGAAGCCCAAACAGGAAAGG
TCTGACAGCAGCGGCAAAAATACACCTAAGAAGAACAAATCCAGAGCCACTTCGAAAGAA
CGTGACCTCAAAGACATCCCAGAGTGGAGGAGAATTCCCAAGGGCGAAAATAGCGTAGCA
GCTTGCTTCGGACCCAGGGGAGGCTTCAAAAATTTTGGAGATGCGGAATTTGTCGAAAAA
GGTGTTGATGCCTCTGGCTATGCTCAGATCGCCAGTTTAGCACCAAATGTTGCAGCATTG
CTCTTTGGTGGTAATGTGGCTGTTCGTGAGCTAGCGGACTCTTACGAGATTACATATAAT
TATAAAATGACTGTGCCAAAGTCTGATCCAAATGTAGAGCTTCTTGTTTCACAGGTGGAT
GCATTTAAAACTGGGAATGCAAAACCCCAGAAAAATAAGGAAAAGAAGAACAAGCGTGAA
ACCACGCAGCAGCTGAATGAAGAGGCCAGCTACGATTATGTG
>TH/RB164/16 (MH744342)
CGGGTGCCATTATCCCTCTATGCCCCTCTTAGGGTTACTAATGACAAACCCCTTTCTAAG
GTACTTGCAAATAATGCTGTACCCACTAATAAAGGAAATAAGGACCAGCAAATTGGATAC
TGGAATGAGCAAATTCGCTGGCGCATGCGCCGTGGTGAGCGAATTGAACAACCTTCCAAT
TGGCACTTCTACTACCTCGGAACGGGACCTCACGCCGACCTCCGCTATAGGACTCGTACT
GAGGGTGTTTTCTGGGTTGCTAAAGAAGGCGCAAAGACTGAACCCACTAACCTGGGTGTC
AGAAAGGCGTCTGAAAAGCCAATCATTCCAAATTTTTCTCAACAGCTTCCCAGCGTAGTT
GAGATTGTTGAACCTAACACACCTCCTACTTCACGTGCAAATTCACGTAGCAGGAGTCGT
GGTAATGGCAACAACAGGTCCAGATCTCCAAGTAACAACAGAGGCAATAACCAGTCCCGT
GGTAATTCACAGAATCGTGGAAATAACCAGGGTCGTGGAGCTTCTCAGAACAGAGGAGGC
AATAATAATAACAATAACAAGTCTCGTAACCAGTCCAAGAACAGAAACCAGTCAAATGAC
CGTGGTGGTGTGACATCACGCGATGATCTGGTGGCTGCTGTCAAGGATGCCCTTAAATCT
TTGGGTATTGGCGAAAACCCTGACAAGCTTAAGCAACAGCAGAAGCCCAAACAGGAAAGG
TCTGACAGCAGCGGCAAAAATACACCTAAGAAGAACAAATCCAGAGCCACTTCGAAAGAA
CGTGACCTCAAAGACATCCCAGAGTGGAGGAGAATTCCCAAGGGCGAAAATAGCGTAGCA
GCTTGCTTCGGACCCAGGGGAGGCTTCAAAAATTTTGGAGATGCGGAATTTGTCGAAAAA
GGTGTTGATGCCTCTGGCTATGCTCAGATCGCCAGTTTAGCACCAAATGTTGCAGCATTG
CTCTTTGGTGGTAATGTGGCTGTTCGTGAGCTAGCGGACTCTTACGAGATTACATATAAT
TATAAAATGACTGTGCCAAAGTCTGATCCAAATGTAGAGCTTCTTGTTTCACAGGTGGAT
GCATTTAAAACTGGGAATGCAAAACCCCAGAAAAATAAGGAAAAGAAGAACAAGCGTGAA
ACCACGCAGCAGCTGAATGAAGAGGCCAGCTACGATTATGTG
>TH/RB165/16 (MH744343)
CGGGTGCCATTATCCCTCTATGCCCCTCTTAGGGTTACTAATGACAAACCCCTTTCTAAG
GTACTTGCAAATAATGCTGTACCCACTAATAAAGGAAATAAGGACCAGCAAATTGGATAC
TGGAATGAGCAAATTCGCTGGCGCATGCGCCGTGGTGAGCGAATTGAACAACCTTCCAAT
TGGCACTTCTACTACCTCGGAACGGGACCTCACGCCGACCTCCGCTATAGGACTCGTACT
GAGGGTGTTTTCTGGGTTGCTAAAGAAGGCGCAAAGACTGAACCCACTAACCTGGGTGTC
AGAAAGGCGTCTGAAAAGCCAATCATTCCAAATTTTTCTCAACAGCTTCCCAGCGTAGTT
GAGATTGTTGAACCTAACACACCTCCTACTTCACGTGCAAATTCACGTAGCAGGAGTCGT
GGTAATGGCAACAACAGGTCCAGATCTCCAAGTAACAACAGAGGCAATAACCAGTCCCGT
GGTAATTCACAGAATCGTGGAAATAACCAGGGTCGTGGAGCTTCTCAGAACAGAGGAGGC
AATAATAATAACAATAACAAGTCTCGTAACCAGTCCAAGAACAGAAACCAGTCAAATGAC
CGTGGTGGTGTGACATCACGCGATGATCTGGTGGCTGCTGTCAAGGATGCCCTTAAATCT
TTGGGTATTGGCGAAAACCCTGACAAGCTTAAGCAACAGCAGAAGCCCAAACAGGAAAGG
TCTGACAGCAGCGGCAAAAATACACCTAAGAAGAACAAATCCAGAGCCACTTCGAAAGAA
CGTGACCTCAAAGACATCCCAGAGTGGAGGAGAATTCCCAAGGGCGAAAATAGCGTAGCA
GCTTGCTTCGGACCCAGGGGAGGCTTCAAAAATTTTGGAGATGCGGAATTTGTCGAAAAA
GGTGTTGATGCCTCTGGCTATGCTCAGATCGCCAGTTTAGCACCAAATGTTGCAGCATTG
CTCTTTGGTGGTAATGTGGCTGTTCGTGAGCTAGCGGACTCTTACGAGATTACATATAAT
TATAAAATGACTGTGCCAAAGTCTGATCCAAATGTAGAGCTTCTTGTTTCACAGGTGGAT
GCATTTAAAACTGGGAATGCAAAACCCCAGAAAAATAAGGAAAAGAAGAACAAGCGTGAA
ACCACGCAGCAGCTGAATGAAGAGGCCAGCTACGATTATGTG
>TH/RB210/16 (MH744344)
CGGGTGCCATTATCCCTCTATGCCCCTCTTAGGGTTACTAATGACAAATCCCTTTCTAAG
GTACTTGCAAATAATGCTGTACCCACTAATAAAGGAAATAAGGACCAGCAAATTGGATAC
TGGAATGAGCAAATTCGCTGGCGCATGCGCCGTGGTGAGCGAATTGAACAACCTTCCAAT
TGGCACTTCTACTACCTCGGAACAGGACCTCACGCCGACCTCCGCTATAGGACTCGTACT
GAGGGTGTTTTCTGGGTTGCTAAAGAAGGCGCAAAGACTGAACCCACTAACCTGGGTGTC
AGAAAGGCGTCTGAAAAGCCAATCATTCCAAATTTTTCTCAACAGCTTCCCAGCGTAGTT
GAGATTGTTGAACCTAACACACCTCCTACTTCACGTGCAAATTCACGTAGCAGGAGTCGT
GGTAATGGCAACAACAGGTCCAGATCTCCAAGTAACAACAGAGGCAACAACCAGTCCCGC
GGTAATTCACAGAATCGTGGAAATAACCAGGGTCGTGGAGCTTCTCAGAACAGAGGAGGC
AATAATAATAACAATAACAAGTCTCGTAACCAGTCCAAGAACAGAAACCAGTCAAATGAC
CGTGGTGGTGTGACATCACGCGATGATCTGGTGGCTGCTGTCAAGGATGCCCTTAAATCT
TTGGGTATTGGCGAAAACCCTGACAAGCTTAAGCAACAGCAGAAGCCCAAACAGGAAAGG
TCTGACAGCAGCGGCAAAAATACACCTAAGAAGAACAAATCCAGAGCCACTTCGAAAGAA
CGTGACCTCAAAGACATCCCAGAGTGGAGGAGAATTCCCAAGGGCGAAAATAGCGTAGCA
GCTTGCTTCGGACCCAGGGGAGGCTTCAAAAATTTTGGAGATGCGGAATTTGTCGAAAAA
GGTGTTGATGCCTCTGGCTATGCTCAGATCGCCAGTTTGGCACCAAATGTTGCAGCATTG
CTCTTTGGTGGTAATGTGGCTGTTCGTGAGCTAGCGGACTCTTACGAGATTACATATAAT
TATAAAATGACTGTGCCAAAGTCTGATCCAAATGTAGAGCTTCTTGTTTCACAGGTGGAT
GCATTTAAAACTGGGAATGCAAAACCCCAGAGAAAGAAGGAAAAGAAGAACAATCGTGAA
ACCACGCAGCAGCTGAATGAAGAGGCCATCTACGATGATGTG
>TH/RB245/16 (MH744346)
CGGGTGCCATTATCCCTCTATGCCCCTCTTAGGGTTACTAATGACAAACCCCTTTCTAAG
GTACTTGCAAATAATGCTGTACCCACTAATAAAGGAAATAAGGACCAGCAAATTGGATAC
TGGAATGAGCAAATTCGCTGGCGCATGCGCCGTGGTGAGCGAATTGAACAACCTTCCAAT
TGGCACTTCTACTACCTCGGAACAGGACCTCACGCCGACCTCCGCTATAGGACTCGTACT
GAGGGTGTTTTCTGGGTTGCTAAAGAAGGCGCAAAGACTGAACCCACTAACCTGGGTGTC
AGAAAGGCGTCTGAAAAGCCAATCATTCCAAATTTYTCTCAACAGCTTCCCAGCGTAGTT
GAGATTGTTGAACCTAACACACCTCCTACTTCACGTGCAAATTCACGTAGCAGGAGTCGT
GGTAATGGCAACAACAGGTCCAGATCTCCAAGTAACAACAGAGGCAATAACCAGTCCCGC
GGTAATTCACAGAATCGTGGAAATAACCAGGGTCGTGGAGCTTCTCAGAACAGAGGAGGC
AATAATAATAACAATAACAAGTCTCGTAACCAGTCCAAGAACAGAAACCAGTCAAATGAC
CGTGGTGGTGTGACATCACGCGATGATCTGGTGGCTGCTGTCAAGGATGCCCTTAAATCT
TTGGGTATTGGCGAAAACCCTGACAAGCTTAAGCAACAGCAGAAGCCCAAACAGGAAAGG
TCTGACAGCAGCGGCAAAAATACACCTAAGAAGAACAAATCCAGAGCCACTTCGAAAGAA
CGTGACCTCAAAGACATCCCAGAGTGGAGGAGAATTCCCAAGGGCGAAAATAGCGTAGCA
GCTTGCTTCGGACCCAGGGGAGGCTTCAAAAATTTTGGAGATGCGGAATTTGTCGAAAAA
GGTGTTGATGCCTCTGGCTATGCTCAGATCGCCAGTTTAGCACCAAATGTTGCAGCATTG
CTCTTTGGTGGTAATGTGGCTGTTCGTGAGCTAGCGGACTCTTACGAGATTACATATAAT
TATAAAATGACTGTGCCAAAGTCTGATCCAAATGTAGAGCTTCTTGTTTCACAGGTGGAT
GCATTTAAAACTGGGAATGCAAAACCCCAGAGAAAGAAGGAAAAGAAGAACAATCGTGAA
ACCACGCAGCAGCTGAATGAAGAGGCCATCTACGATGATGTG
>TH/KR298/16 (MH744347)
CGGGTGCCATTATCCCTCTATGCCCCTCTTAGGGTTACTAATGACAAACCCCTTTCTAAG
GTACTTGCAAATAATGCTGTACCCACTAATAAAGGAACTAAGGACCAGCAAATTGGATAC
TGGAATGAGCAAATTCGCTGGCGCATGCGCCGTGGTGAGCGAATTGAACAACCTTCCAAT
TGGCACTTCTACTACCTCGGAACAGGACCTCACGCCGACCTCCGCTATAGGACTCGTACT
GAGGGTGTTTTCTGGGTTGCTAAAGAAGGCGCAAAGACTGAACCCACTAACCTGGGTGTC
AGAAAGGCGTCTGAAAAGCCAATCATTCCAAATTTTTCTCAACAGCTTCCCAGCGTAGTT
GAGATTGTTGAACCTAACACACCTCCTACTTCACGTGCAAATTCACGTAGCAGGAGTCGT
GGTAATGGCAACAACAGGTCCAGATCTCCAAGTAACAACAGAGGCAATAACCAGTCCCGT
GGTAATTCACAGAATCGTGGAAATAACCAGGGTCGTGGAGCTTCTCAGAACAGAGGAGGC
AATAATAATAACAATAACAAGTCTCGTAACCAGTCCAAGAACAGAAACCAGTCAAATGAC
CGTGGTGGTGTAACATCACGCGATGATCTGGTGGCTGCTGTCAAGGATGCCCTTAAATCT
TTGGGTATTGGCGAAAACCCTGACAAGCTTAAGCAACAGCTTAAGCCCAAACAGGAAAGG
TCTGACAGCAGCGGCAAAAATACACCTAAGAAGAACAAATCCAGAGCCACTTCGAAAGAA
CGTGGCCTCAAAGACATCCCAGAGTGGAGGAGAATTCCCAAGGGCGAAAATAGCGTAGCA
GCTTGCTTCGGACCCAGGGGAGGCTTCAAAAATTTTGGAGATGCGGAATTTGTCGAAAAA
GGTGTTGATGCCTCAGGCTATGCTCAGGTCGCCAGTTTAGCACCAAATGTTGCAGCATTG
CTCTTTGGTGGCAATGTGGCTGTTCGTGAGCTAGTGGACTCTTACGAGATTACATATAAT
TATAAAATGACTGTGCCAAAGTCTGATCCAAATGTAGAGCTTCTTGTTTCACAGGTGGAT
GCATTTAAAACTGGGAATGCAAAACCCCAGAGAAAGAAGGAAAAGAAGAACAAGCGTGAA
ACCACGCAGCAGCTGAATGAAGAGGCCATCTACGATGATGTG
>TH/NP153/16 (MH744340)
CGGGTGCCATTATCCCTCTATGCCCCTCTTAGGGTTACTAATGACAAACCCCTTTCTAAG
GTACTTGCAAACAATGCTGTACCCACTAATAAAGGAAATAAGGACCAGCAAATTGGATAC
TGGAATGAGCAAATTCGCTGGCGCATGCGCCGTGGTGAGCGAATTGAGCAACCTTCCAAT
TGGCATTTCTACTACCTCGGAACAGGACCTCACGCCGACCTCCGCTATAGGACTCGTACT
GAGGGTGTTTTCTGGGTTGCTAAAGAAGGCGCAAAGACTGAACCCACTAACCTGGGTGTC
AGAAAGGCGTCTGAAAAGCCAATCATTCCAAATTTCTCTCAACAGCTTCCCAGCGTAGTT
GAGATTGTTGAACCTAACACACCTCCTACTTCACGTGCAAATTCACGTAGCAGGAGTCGT
GGTAATGGCAACAACAGGTCCAGATCTCCAAGTAACAACAGAGGCAATAACCAGTCCCGC
GGTAATTCACAGAATCGTGGAAATAACCAGGGTCGTGGAGCTTCTCAGAACAGAGGAGGC
AATAATAATAACAATAACAAGTCTCGTAACCAGTCCAAAAACAGAAACCAGTCAAATGAC
CGTGGTGGAATGACATCACGCGATGATCTGGTGGCTGCTGTCAAGGATGCCCTTAAATCT
TTGGGTATTGGAGAAAATCCTGATAGGCTTAAGCAACAACAGAAGCCTAAGCAGGAAAAG
TCTGACAACAGCGGCAAAAATACACCTAAGAAGAACAAATCCAGGGCCACTTCGAAGGAA
CGTGACCTCAAGGACATCCCAGAGTGGAGGAGAATTCCCAAGGGCGAAAATAGCGTAGCA
GCTTGCTTCGGACCCAGGGGTGGCTTCAAAAATTTTGGAGATGCGGAATTTGTCGAAAAA
GGTGTTGATGCCTCAGGCTATGCTCAGATCGCCAGTTTGGCACCAAATGTTGCAGCATTG
CTCTTTGGTGGTAATGTGGCTGTTCGCGAGCTAGCGGACTCTTACGAGATTACATACAAT
TATAAAATGACTGTGCCAAAGTCTGATCCAAATGTTGAGCTTCTTGTTTCACAGGTTGAT
GCATTTAAAACTGGTAATGCAAAACCCCAGAGAAAGAAGGAAAAGAAGAATAAGCGTGAA
ACCACGCAGCAGCTGAATGAAGATGCCATCTACGATGACGTG
>TH/NP141/16 (MH744336)
CGGGTGCCATTATCCCTCTATGCCCCTCTTAGGGTTACTAATGACAAACCCCTTTCTAAG
GTACTTGCAAACAATGCTGTACCCACTAATAAAGGAAATAAGGACCAGCAAATTGGCTAC
TGGAATGAGCAAATTCGCTGGCGCATGCGCCGTGGTGAGCGAATTGAGCAACCTTCCAAT
TGGCATTTCTACTACCTCGGAACAGGACCTCACGCCGACCTCCGCTATAGGACTCGTACT
GAGGGTGTTTTCTGGGTTGCTAAAGAAGGCGCAAAGACTGAACCCACTAACCTGGGTGTC
AGAAAGGCGTCTGAAAAGCCAATCATTCCAAATTTCTCTCAACAGCTTCCCAGCGTAGTT
GAGATTGTTGAACCTAACACACCTCCTACTTCACGTGCAAATTCACGTAGCAGGAGTCGT
GGTAATGGCAACAACAGGTCCAGATCTCCAAGTAACAACAGAGGCAATAACCAGTCCCGC
GGTAATTCACAGAATCGTGGAAATAACCAGGGTCGTGGAGCTTCTCAGAACAGAGGAGGC
AATAATAATAACAATAACAAGTCTCGTAACCAGTCCAAGAACAGAAACCAGTCAAATGAC
CGTGGTGGAATGACATCACGCGATGATCTGGTGGCTGCTGTCAAGGATGCCCTTAAATCT
TTGGGTATTGGAGAAAATCCTGATAGGCTTAAGCAACAACAGAAGCCTAATCAGGAAAAG
TCTGACAACAGCGGCAAAAATACACCTAAGAAGAACAAATCCAGGGCCACTTCGAAGGAA
CGTGACCTCAAGGACATCCCAGAGTGGAGGAGACTTCCCAAGGGCGAAAATAGCGTAGCA
GCTTGCTTCGGACCCAGGGGGGGCTTCAAAAATTTTGGAGATGCGGAATTTGTCGAAAAA
GGTGTTGATGCCTCAGGCTATGCTCAGATCGCCAGTTTGGCACCAAATGTTGCAGCATTG
CTCTTTGGTGGTAATGTGGCTGTTCGCGAGCTAGCGGACTCTTACGAGATTACATACAAT
TATAAAATGACTGTGCCAAAGTCTGATCCAAATGTTGAGCTTCTTGTTTCACAGGTTGAT
GCATTTAAAACTGGTAATGCAAAACCCCAGAGAAAGAAGGAAAAGAAGAATAAGCGTGAA
ACCACGCAGCAGCTGAATGAAGATGCCATCTACGATGACGTG
>TH/NP142/16 (MH744337)
CGGGTGCCATTATCCCTCTATGCCCCTCTTAGGGTTACTAATGACAAACCCCTTTCTAAG
GTACTTGCAAACAATGCTGTACCCACTAATAAAGGAAATAAGGACCAGCAAATTGGCTAC
TGGAATGAGCAAATTCGCTGGCGCATGCGCCGTGGTGAGCGAATTGAGCAACCTTCCAAT
TGGCATTTCTACTACCTCGGAACAGGACCTCACGCCGACCTCCGCTATAGGACTCGTACT
GAGGGTGTTTTCTGGGTTGCTAAAGAAGGCGCAAAGACTGAACCCACTAACCTGGGTGTC
AGAAAGGCGTCTGAAAAGCCAATCATTCCAAATTTCTCTCAACAGCTTCCCAGCGTAGTT
GAGATTGTTGAACCTAACACACCTCCTACTTCACGTGCAAATTCACGTAGCAGGAGTCGT
GGTAATGGCAACAACAGGTCCAGATCTCCAAGTAACAACAGAGGCAATAACCAGTCCCGC
GGTAATTCACAGAATCGTGGAAATAACCAGGGTCGTGGAGCTTCTCAGAACAGAGGAGGC
AATAATAATAACAATAACAAGTCTCGTAACCAGTCCAAGAACAGAAACCAGTCAAATGAC
CGTGGTGGAATGACATCACGCGATGATCTGGTGGCTGCTGTCAAGGATGCCCTTAAATCT
TTGGGTATTGGAGAAAATCCTGATAGGCTTAAGCAACAACAGAAGCCTAATCAGGAAAAG
TCTGACAACAGCGGCAAAAATACACCTAAGAAGAACAAATCCAGGGCCACTTCGAAGGAA
CGTGACCTCAAGGACATCCCAGAGTGGAGGAGACTTCCCAAGGGCGAAAATAGCGTAGCA
GCTTGCTTCGGACCCAGGGGGGGCTTCAAAAATTTTGGAGATGCGGAATTTGTCGAAAAA
GGTGTTGATGCCTCAGGCTATGCTCAGATCGCCAGTTTGGCACCAAATGTTGCAGCATTG
CTCTTTGGTGGTAATGTGGCTGTTCGCGAGCTAGCGGACTCTTACGAGATTACATACAAT
TATAAAATGACTGTGCCAAAGTCTGATCCAAATGTTGAGCTTCTTGTTTCACAGGTTGAT
GCATTTAAAACTGGTAATGCAAAACCCCAGAGAAAGAAGGAAAAGAAGAATAAGCGTGAA
ACCACGCAGCAGCTGAATGAAGATGCCATCTACGATGACGTG
>TH/KR148/16 (MH744338)
CGGGTGCCATTATCCCTCTACGCCCCTCTTAGGGTTACTAATGACAAACCCCTTTCTAAG
GTACTTGCAAACAATGCTGTACCCACTAATAAAGGAAATAAGGACCAGCAAATTGGATAC
TGGAATGAGCAAATTCGCTGGCGCATGCGCCGTGGTGAGCGAATTGAGCAACCTTCCAAT
TGGCATTTCTACTACCTCGGAACAGGACCTCACGCCGACCTCCGCTATAGGACTCGTACT
GAGGGTGTTTTCTGGGTTGCTAAAGAAGGCGCAAAGACTGAACCCACTAACCTGGGTGTC
AGAAAGGCGTCTGAAAAGCCAATCATTCCAAATTTCTCTCAACAGCTTCCCAGCGTAGTT
GAGATTGTTGAACCTAACACACCTCCTACTTCACGTGCAAATTCACGTAGCAGGAGTCGT
GGTAATGGCAACAACAGGTCCAGATCTCCAAGTAACAACAGAGGCAATAACCAGTCCCGC
GGTAATTCACAGAATCGTGGAAATAACCAGGGTCGTGGAGCTTCTCAGAACAGAGGAGGC
AATAATAATAACAATAACAAGTCTCGTAACCAGTCCAAGAACAGAAACCAGTCAAATGAC
CGTGGTGGAATGACATCACGCGATGATCTGGTGGCTGCTGTCAAGGATGCCCTTAAATCT
TTGGGTATTGGAGAAAATCCTGATAGGCTTAAGCAACAACAGAAGCCTAAGCAGGAAAAG
TCTGACAACAGCGGCAAAAATACACCTATGAAGAACAAATCCAGGGCCACTTCGAAGGAA
CGTGACCTCAAGGACATCCCAGAGTGGAGGAGAATTCCCAAGGGCGAAAATAGCGTAGCA
GCTTGCTTCGGACCCAGGGGGGGCTTCAAAAATTTTGGAGATGCGGAATTTGTCGAAAAA
GGTGTTGATGCCTCAGGCTATGCTCAGATCGCCAGTTTGGCACCAAATGTTGCAGCATTG
CTCTTTGGTGGTAATGTGGCTGTTCGTGAGCTAGCGGACTCTTACGAGATTACATACAAT
TATAAAATGACTGTGCCAAAGTCTGATCCAAATGTTGAGCTTCTTGTTTCACAGGTTGAT
GCATTTAAAACTGGTAATGCAAAACCCCAGAGAAAGAAGGAAAAGAAGAATAAGCGTGAA
ACCACGCAGCAGCTGAATGAAGATGCCATCTACGATGACGTG
>TH/KR149/16 (MH744339)
CGGGTGCCATTATCCCTCTACGCCCCTCTTAGGGTTACTAATGACAAACCCCTTTCTAAG
GTACTTGCAAACAATGCTGTACCCACTAATAAAGGAAATAAGGACCAGCAAATTGGATAC
TGGAATGAGCAAATTCGCTGGCGCATGCGCCGTGGTGAGCGAATTGAGCAACCTTCCAAT
TGGCATTTCTACTACCTCGGAACAGGACCTCACGCCGACCTCCGCTATAGGACTCGTACT
GAGGGTGTTTTCTGGGTTGCTAAAGAAGGCGCAAAGACTGAACCCACTAACCTGGGTGTC
AGAAAGGCGTCTGAAAAGCCAATCATTCCAAATTTCTCTCAACAGCTTCCCAGCGTAGTT
GAGATTGTTGAACCTAACACACCTCCTACTTCACGTGCAAATTCACGTAGCAGGAGTCGT
GGTAATGGCAACAACAGGTCCAGATCTCCAAGTAACAACAGAGGCAATAACCAGTCCCGC
GGTAATTCACAGAATCGTGGAAATAACCAGGGTCGTGGAGCTTCTCAGAACAGAGGAGGC
AATAATAATAACAATAACAAGTCTCGTAACCAGTCCAAGAACAGAAACCAGTCAAATGAC
CGTGGTGGAATGACATCACGCGATGATCTGGTGGCTGCTGTCAAGGATGCCCTTAAATCT
TTGGGTATTGGAGAAAATCCTGATAGGCTTAAGCAACAACAGAAGCCTAAGCAGGAAAAG
TCTGACAACAGCGGCAAAAATACACCTATGAAGAACAAATCCAGGGCCACTTCGAAGGAA
CGTGACCTCAAGGACATCCCAGAGTGGAGGAGAATTCCCAAGGGCGAAAATAGCGTAGCA
GCTTGCTTCGGACCCAGGGGGGGCTTCAAAAATTTTGGAGATGCGGAATTTGTCGAAAAA
GGTGTTGATGCCTCAGGCTATGCTCAGATCGCCAGTTTGGCACCAAATGTTGCAGCATTG
CTCTTTGGTGGTAATGTGGCTGTTCGTGAGCTAGCGGACTCTTACGAGATTACATACAAT
TATAAAATGACTGTGCCAAAGTCTGATCCAAATGTTGAGCTTCTTGTTTCACAGGTTGAT
GCATTTAAAACTGGTAATGCAAAACCCCAGAGAAAGAAGGAAAAGAAGAATAAGCGTGAA
ACCACGCAGCAGCTGAATGAAGATGCCATCTACGATGACGTG
>TH/RB228/16 (MH744345)
CGGGTGCCATTATCCCTCTACGCCCCTCTTAGGGTTACTAATGACAAACCCCTTTCTAAG
GTACTTGCAAACAATGCTGTACCCACTAATAAAGGAAATAAGGACCAGCAAATTGGATAC
TGGAATGAGCAAATTCGCTGGCGCATGCGCCGTGGTGATCGAATTGAGCAACCTTCCAAT
TGGCATTTCTACTACCTCGGAACAGGACCTCACGCCGACCTCCGCTATAGGACTCGTACT
GAGGGTGTTTTCTGGGTTGCTAAAGAAGGCGCAAAGACTGAACCCACTAACCTGGGTGTC
AGAAAGGCGTCTGAAAAGCCAATCATTCCAAATTTCTCTCAACAGCTTCCCAGCGTAGTT
GAGATTGTTGAACCTAACACACCTCCTACTTCACGTGCAAATTCACGTAGCAGGAGTCGT
GGTAATGGCAACAACAGGTCCAGATCTCCAAGTAACAACAGAGGCAATAACCAGTCCCGC
GGTAATTCACAGAATCGTGGAAATAACCAGGGTCGTGGAGCTTCTCAGAACAGAGGAGGC
AATAATAATAACAATAACAAGTCTCGTAACCAGTCCAAGAACAGAAACCAGTCAAATGAC
CGTGGTGGAATGACATCACGCGATGATCTGGTGGCTGCTGTCAAGGATGCCCTTAAATCT
TTGGGTATTGGAGAAAATCCTGATAGGCTTAAGCAACAACAGAAGCCTAAGCAGGAAAAG
TCTGACAACAGCGGCAAAAATACACCTATGAAGAACAAATCCAGGGCCACTTCGAAGGAA
CGTGACCTCAAGGACATCCCAGAGTGGAGGAGAATTCCCAAGGGCGAAAATAGCGTAGCA
GCTTGCTTCGGACCCAGGGGGGGCTTCAAAAATTTTGGAGATGCGGAATTTGTCGAAAAA
GGTGTTGATGCCTCAGGCTATGCTCAGATCGCCAGTTTGGCACCAAATGTTGCAGCATTG
CTCTTTGGTGGTAATGTGGCTGTTCGCGAGCTAGCGGACTCTTACGAGATTACATACAAT
TATAAAATGACTGTGCCAAAGTCTGATCCAAATGTTGAGCTTCTTGTTTCACAGGTTGAT
GCATTTAAAACTGGTAATGCAAAACCCCAGAGAAAGAAGGAAAAGAAGAATAAGCGTGAA
ACCACGCAGCAGCTGAATGAAGATGCCATCTACGATGACGTG
>TH/NP1-1/15 (MH744318)
CGGGTGCCATTATCCCTCTATGCCCCTCTTAGGGTTACTAATGACAAACCCCTTTCTAAG
GTACTTGCAAACAATGCTGTACCCACTAATAAAGGAAATAAGGACCAGCAAATTGGATAC
TGGAATGAGCAAATTCGCTGGCGCATGCGCCGTGGTGAGCGAATTGAGCAACCTTCCAAT
TGGCATTTCTACTACCTCGGAACAGGACCTCACGCCGACCTCCGCTATAGGACTCGTACT
GAGGGTGTTTTCTGGGTTGCTAAAGAAGGCGCAAAGACTGAACCCACTAACCTGGGTGTC
AGAAAGGCGTCTGAAAAGCCAATCATTCCAAATTTCTCTCAACAGCTTCCCAGCGTAGTT
GAGATTGTTGAACCTAACACACCTCCTACTTCACGTGCAAATTCACGTAGCAGGAGTCGT
GGTAATGGCAACAACAGGTCCAGATCTCCAAGTAACAACAGAGGCAATAACCAGTCCCGC
GGTAATTCACAGAATCGTGGAAATAACCAGGGTCGTGGAGCTTCTCAGAACAGAGGAGGC
AATAATAATAACAATAACAAGTCTCGTAACCAGTCCAAGAACAGAAACCAGTCAAATGAC
CGTGGTGGAATGACATCACGCGATGATCTGGTGGCTGCTGTCAAGGATGCCCTTAAATCT
TTGGGTATTGGAGAAAATCCTGATAGGCTTAAGCAACAACAGAAGCCTAAGCAGGAAAAG
TCTGACAACAGCGGCAAAAATACACCTAAGAAGAACAAATCCAGGGCCACTTCGAAGGAA
CGTGACCTCAAGGACATCCCAGAGTGGAGGAGAATTCCCAAGGGCGAAAATAGCGTAGCA
GCTTGCTTCGGACCCAGGGGGGGCTTCAAAAATTTTGGAGATGCGGAATTTGTCGAAAAA
GGTGTTGATGCCTCAGGCTATGCTCAGATCGCCAGTTTGGCACCAAATGTTGCAGCATTG
CTCTTTGGTGGTAATGTGGCTGTTCGCGAGCTAGCGGACTCTTACGAGATTACATACAAT
TATAAAATGACTGTGCCAAAGTCTGATCCAAATGTTGAGCTTCTTGTTTCACAGGTTGAT
GCATTTAAAACTGGTAATGCAAAACCCCAGAGAAAGAAGGAAAAGAAGAATAAGCGTGAA
ACCACGCAGCAGCTGAATGAAGATGCCATCTACGATGACGTG
>TH/79/15 (MH744331)
CGGGTGCCATTATCCCTCTATGCCCCTCTTAGGGTTACTAATGACAAACCCCTTTCTAAG
GTACTTGCAAACAATGCTGTACCCACTAATAAAGGAAATAAGGACCAGCAAATTGGATAC
TGGAATGAGCAAATTCGCTGGCGCATGCGCCGTGGTGAGCGAATTGAGCAACCTTCCAAT
TGGCATTTCTACTACCTCGGAACAGGACCTCACGCCGACCTCCGCTATAGGACTCGTACT
GAGGGTGTTTTCTGGGTTGCTAAAGAAGGCGCAAAGACTGAACCCACTAACCTGGGTGTC
AGAAAGGCGTCTGAAAAGCCAATCATTCCAAATTTCTCTCAACAGCTTCCCAGCGTAGTT
GAGATTGTTGAACCTAACACACCTCCTACTTCACGTGCAAATTCACGTAGCAGGAGTCGT
GGTAATGGCAACAACAGGTCCAGATCTCCAAGTAACAACAGAGGCAATAACCAGTCCCGC
GGTAATTCACAGAATCGTGGAAATAACCAGGGTCGTGGAGCTTCTCAGAACAGAGGAGGC
AATAATAATAACAATAACAAGTCTCGTAACCAGTCCAAGAACAGAAACCAGTCAAATGAC
CGTGGTGGAATGACATCACGCGATGATCTGGTGGCTGCTGTCAAGGATGCCCTTAAATCT
TTGGGTATTGGAGAAAATCCTGATAGGCTTAAGCAACAACACAAGCCTAAGCAGGAAAAG
TCTGACAACAGCGGCAAAAATACACCTAAGAAGAACAAATCCAGGGCCACTTCGAAGGAA
CGTGACCTCAAGGACATCCCAGAGTGGAGGAGAATTCCCAAGGGCGAAAATAGCGTAGCA
GCTTGCTTCGGACCCAGGGGGGGCTTCAAAAATTTTGGAGATGCGGAATTTGTCGAAAAA
GGTGTTGATGCCTCAGGCTATGCTCAGATCGCCAGTTTGGCACCAAATGTTGCAGCATTG
CTCTTTGGTGGTAATGTGGCTGTTCGCGAGCTAGCGGACTCTTACGAGATTACATACAAT
TATAAAATGACTGTGCCAAAGTCTGATCCAAATGTTGAGCTTCTTGTTTCACAGGTTGAT
GCATTTAAAACTGGTAATGCAAAACCCCAGAGAAAGAAGGAAAAGAAGAATAAGCGTGAA
ACCACGCAGCAGCTGAATGAAGATGCCATCTACGATGACGTG
>TH/80/15 (MH744332)
CGGGTGCCATTATCCCTCTATGCCCCTCTTAGGGTTACTAATGACAAACCCCTTTCTAAG
GTACTTGCAAACAATGCTGTACCCACTAATAAAGGAAATAAGGACCAGCAAATTGGATAC
TGGAATGAGCAAATTCGCTGGCGCATGCGCCGTGGTGAGCGAATTGAGCAACCTTCCAAT
TGGCATTTCTACTACCTCGGAACAGGACCTCACGCCGACCTCCGCTATAGGACTCGTACT
GAGGGTGTTTTCTGGGTTGCTAAAGAAGGCGCAAAGACTGAACCCACTAACCTGGGTGTC
AGAAAGGCGTCTGAAAAGCCAATCATTCCAAATTTCTCTCAACAGCTTCCCAGCGTAGTT
GAGATTGTTGAACCTAACACACCTCCTACTTCACGTGCAAATTCACGTAGCAGGAGTCGT
GGTAATGGCAACAACAGGTCCAGATCTCCAAGTAACAACAGAGGCAATAACCAGTCCCGC
GGTAATTCACAGAATCGTGGAAATAACCAGGGTCGTGGAGCTTCTCAGAACAGAGGAGGC
AATAATAATAACAATAACAAGTCTCGTAACCAGTCCAAGAACAGAAACCAGTCAAATGAC
CGTGGTGGAATGACATCACGCGATGATCTGGTGGCTGCTGTCAAGGATGCCCTTAAATCT
TTGGGTATTGGAGAAAATCCTGATAGGCTTAAGCAACAACACAAGCCTAAGCAGGAAAAG
TCTGACAACAGCGGCAAAAATACACCTAAGAAGAACAAATCCAGGGCCACTTCGAAGGAA
CGTGACCTCAAGGACATCCCAGAGTGGAGGAGAATTCCCAAGGGCGAAAATAGCGTAGCA
GCTTGCTTCGGACCCAGGGGGGGCTTCAAAAATTTTGGAGATGCGGAATTTGTCGAAAAA
GGTGTTGATGCCTCAGGCTATGCTCAGATCGCCAGTTTGGCACCAAATGTTGCAGCATTG
CTCTTTGGTGGTAATGTGGCTGTTCGCGAGCTAGCGGACTCTTACGAGATTACATACAAT
TATAAAATGACTGTGCCAAAGTCTGATCCAAATGTTGAGCTTCTTGTTTCACAGGTTGAT
GCATTTAAAACTGGTAATGCAAAACCCCAGAGAAAGAAGGAAAAGAAGAATAAGCGTGAA
ACCACGCAGCAGCTGAATGAAGATGCCATCTACGATGACGTG
>TH/NP57/15 (MH744323)
CGGGTGCCATTATCCCTCTATGCCCCTCTTAGGGTTACTAATGACAAACCCCTTTCTAAG
GTACTTGCAAACAATGCTGTACCCACTAATAAAGGAAATAAGGACCAGCAAATTGGATAC
TGGAATGAGCAAATTCGCTGGCGCATGCGCCGTGGTGAGCGAATTGAGCAACCTTCCAAT
TGGCATTTCTACTACCTCGGAACAGGACCTCACGCCGACCTCCGCTATAGGACTCGTACT
GAGGGTGTTTTCTGGGTTGCTAAAGAAGGCGCAAAGACTGAACCCACTAACTTGGGTGTC
AGAAAGGCGTCTGAAAAGCCAATCATTCCAAATTTCTCTCAACAGCTTCCCAGCGTAGTT
GAGATTGTTGAACCTAACACACCTCCTACTTCACGTGCAAATTCACGTAGCAGGAGTCGT
GGTAATGGCAACAACAGGTCCAGATCTCCAAGTAACAACAGAGGCAATAACCAGTCCCGC
GGTAATTCACAGAATCGTGGAAATAACCAGGGTCGTGGAGCTTCTCAGAACAGAGGAGGC
AATAATAATAACAATAACAAGTCTCGTAACCAGTCCAAGAACAGAAACCAGTCAAATGAC
CGTGGTGGAATGACATCACGCGATGATCTGGTGGCTGCTGTCAAGGATGCCCTTAAATCT
TTGGGTATTGGAGAAAATCCTGATAGGCTTAAGCAACAACAGAAGCCTAAGCAGGAAAAG
TCTGACAACAGCGGCAAAAATACACCTAAGAAGAACAAATCCAGGGCCACTTCGAAGGAA
CGTGACCTCAAGGACATCCCAGAGTGGAGGAGAATTCCCAAGGGCGAAAATAGCGTAGCA
GCTTGCTTCGGACCCAGGGGGGGCTTCAAAAATTTTGGAGATGCGGAATTTGTCGAAAAA
GGTGTTGATGCCTCAGGCTATGCTCAGATCGCCAGTTTGGCACCAAATGTTGCAGCATTG
CTCTTTGGTGGTAATGTGGCTGTTCGCGAGCTAGCGGACTCTTACGAGATTACATACAAT
TATAAAATGACTGTGCCAAAGTCTGATCCAAATGTTGAGCTTCTTGTTTCACAGGTTGAT
GCATTTAAAACTGGTAATGCAAAACCCCAGAGAAAGAAGGAAAAGAAGAATAAGCGTGAA
ACCACGCAGCAGCTGAATGAAGATGCCATCTACGATGACGTG
>TH/NP58/15 (MH744324)
CGGGTGCCATTATCCCTCTATGCCCCTCTTAGGGTTACTAATGACAAACCCCTTTCTAAG
GTACTTGCAAACAATGCTGTACCCACTAATAAAGGAAATAAGGACCAGCAAATTGGATAC
TGGAATGAGCAAATTCGCTGGCGCATGCGCCGTGGTGAGCGAATTGAGCAACCTTCCAAT
TGGCATTTCTACTACCTCGGAACAGGACCTCACGCCGACCTCCGCTATAGGACTCGTACT
GAGGGTGTTTTCTGGGTTGCTAAAGAAGGCGCAAAGACTGAACCCACTAACTTGGGTGTC
AGAAAGGCGTCTGAAAAGCCAATCATTCCAAATTTCTCTCAACAGCTTCCCAGCGTAGTT
GAGATTGTTGAACCTAACACACCTCCTACTTCACGTGCAAATTCACGTAGCAGGAGTCGT
GGTAATGGCAACAACAGGTCCAGATCTCCAAGTAACAACAGAGGCAATAACCAGTCCCGC
GGTAATTCACAGAATCGTGGAAATAACCAGGGTCGTGGAGCTTCTCAGAACAGAGGAGGC
AATAATAATAACAATAACAAGTCTCGTAACCAGTCCAAGAACAGAAACCAGTCAAATGAC
CGTGGTGGAATGACATCACGCGATGATCTGGTGGCTGCTGTCAAGGATGCCCTTAAATCT
TTGGGTATTGGAGAAAATCCTGATAGGCTTAAGCAACAACAGAAGCCTAAGCAGGAAAAG
TCTGACAACAGCGGCAAAAATACACCTAAGAAGAACAAATCCAGGGCCACTTCGAAGGAA
CGTGACCTCAAGGACATCCCAGAGTGGAGGAGAATTCCCAAGGGCGAAAATAGCGTAGCA
GCTTGCTTCGGACCCAGGGGGGGCTTCAAAAATTTTGGAGATGCGGAATTTGTCGAAAAA
GGTGTTGATGCCTCAGGCTATGCTCAGATCGCCAGTTTGGCACCAAATGTTGCAGCATTG
CTCTTTGGTGGTAATGTGGCTGTTCGCGAGCTAGCGGACTCTTACGAGATTACATACAAT
TATAAAATGACTGTGCCAAAGTCTGATCCAAATGTTGAGCTTCTTGTTTCACAGGTTGAT
GCATTTAAAACTGGTAATGCAAAACCCCAGAGAAAGAAGGAAAAGAAGAATAAGCGTGAA
ACCACGCAGCAGCTGAATGAAGATGCCATCTACGATGACGTG
>TH/CB74/15 (MH744330)
CGGGTGCCATTATCCCTCTATGCCCCTCTTAGGGTTACTAATGACAAACCCCTTTCTAAG
GTACTTGCAAACAATGCTGTACCCACTAATAAAGGAAATAAGGACCAGCAAATTGGATAC
TGGAATGAGCAAATTCGCTGGCGCATGCGCCGTGGTGAGCGAATTGAGCAACCTTCCAAT
TGGCATTTCTACTACCTCGGAACAGGACCTCACGCCGACCTCCGCTATAGGACTCGTACT
GAGGGTGTTTTCTGGGTTGCTAAAGAAGGCGCAAAGACTGAACCCACTAACCTGGGTGTC
AGAAAGGCGTCTGAAAAGCCAATCATTCCAAATTTCTCTCAACAGCTTCCCAGCGTAGTT
GAGATTGTTGAACCTAACACACCTCCTACTTCACGTGCAAATTCACGTAGCAGGAGTCGT
GGTAATGGCAACAACAGGTCCAGATCTCCAAGTAACAACAGAGGCAATAACCAGTCCCGC
GGTAATTCACAGAATCGTGGAAATAACCAGGGTCGTGGAGCTTCTCAGAACAGAGGAGGC
AATAATAATAACAATAACAAGTCTCGTAACCAGTCCAAGAACAGAAACCAGTCAAATGAC
CGTGGTGGAATGACATCACGCGATGATCTGGTGGCTGCTGTCAAGGATGCCCTTAAATCT
TTGGGTATTGGAGAAAATCCTGATAGGCTTAAGCAACAACAGAAGCCTAAGCAGGAAAAG
TCTGACAACAGCGGCAAAAATACACCTAAGAAGAACAAATCCAGGGCCACTTCGAAGGAA
CGTGACCTCAAGGACATCCCAGAGTGGAGGAGAATTCCCAAGGGCGAAAATAGCGTAGCA
GCTTGCTTCGGACCCAGGGGGGGCTTCAAAAATTTTGGAGATGCGGAATTTGTCGAAAAA
GGTGTTGATGCCTCAGGCTATGCTCAGATCGCCAGTTTGGCACCAAATGTTGCAGCATTG
CTCTTTGGTGGTAATGTGGCTGTTCGCGAGCTAGCGGACTCTTACGAGATTACATACAAT
TATAAAATGACTGTGCCAAAGTCTGATCCAAATGTTGAGCTTCTTGTTTCACAGGTTGAT
GCATTTAAAACTGGTAATGCAAAACCCCAGAGAAAGAAGGAAAAGAAGAATAAGCGTGAA
ACCACGCAGCAGCTGAATGAAGATGCCATCTACGATGACGTG
